# Supplementary material for: Mycobacterium tuberculosis resides in lysosome-poor monocyte-derived lung cells during chronic infection
Source: PLoS Pathog. 2024 May 3;20(5):e1012205. doi: 10.1371/journal.ppat.1012205 (PMC11095722; doi:10.1371/journal.ppat.1012205)
Supplement: S1 Table — (XLSX) [file ppat.1012205.s011.xlsx]

## Sheet: S1_Table
S1_Table. Reagents or Resouce
REAGENT or RESOURCE	SOURCE	IDENTIFIER
Antibodies
Brilliant Violet 421 anti-mouse Ly-6G Antibody	BioLegend	Cat#127627; RRID: AB_10897944
Brilliant Violet 605 anti-mouse CD11c Antibody	BioLegend	Cat#117334; RRID: AB_2562415
Brilliant Violet 711 anti-mouse/human CD11b Antibody	BioLegend	Cat#101242; RRID: AB_2563310
PE/Cyanine5 anti-mouse CD90.2 (Thy1.2) Antibody	BioLegend	Cat#105314; RRID: AB_313185
PE/Cyanine5 anti-mouse CD19 Antibody	BioLegend	Cat#115510; RRID: AB_313645
PE/Cyanine5 anti-mouse NK-1.1 Antibody	BioLegend	Cat#108716; RRID: AB_493590
PE/Cyanine7 anti-mouse Ly-6C Antibody	BioLegend	Cat#128018; RRID: AB_1732082
FITC anti-mouse I-A/I-E Antibody	BioLegend	Cat#107606; RRID: AB_313321
PE anti-mouse I-A/I-E Antibody	BioLegend	Cat#107608; RRID: AB_313323
Alexa Fluor 647 anti-mouse I-A/I-E Antibody	BioLegend	Cat#107618; RRID: AB_493525
APC/Fire 750 anti-mouse I-A/I-E Antibody	BioLegend	Cat#107652; RRID: AB_2616729
APC-Cy7 Rat Anti-Mouse Siglec-F	BD Biosciences	Cat#565527; RRID:AB_2732831
Alexa Fluor 647 Rat Anti-Mouse Siglec-F	BD Biosciences	Cat#562680; RRID:AB_2687570
PE anti-MerTK Monoclonal Antibody	eBioscience	Cat#12-5751-82; RRID: AB_2572623
PE/Dazzle 594 anti-mouse CD64 (FcγRI) Antibody	BioLegend	Cat#139320; RRID: AB_2566559
Brilliant Violet 605 anti-mouse CD4 Antibody	BioLegend	Cat#100548; RRID: AB_2563054
Brilliant Violet 650 anti-mouse CD8a Antibody	BioLegend	Cat#100742; RRID: AB_2563056
PerCP/Cyanine5.5 anti-mouse CD69 Antibody	BioLegend	Cat#104522; RRID: AB_2260065
PE/Cyanine7 anti-mouse/human CD44 Antibody	BioLegend	Cat#103030; RRID: AB_830787
APC anti-mouse CD154 Antibody	BioLegend	Cat#106510; RRID: AB_2561561
Alexa Fluor 700 anti-mouse CD3 Antibody	BioLegend	Cat#100216; RRID: AB_493697
Alexa Fluor 594 anti-mouse CD107a (LAMP-1) Antibody	BioLegend	Cat#121622; RRID: AB_2563965
Anti- ATP6V1B2 (D-11) Alexa Fluor 647	Santa Cruz	sc-166045 AF647; RRID: AB_2062496
Goat anti-Rabbit IgG (H+L) Cross-Adsorbed Secondary Antibody, Alexa Fluor 647	Thermo Fisher	Cat# A-21244; RRID: AB_2535812
Goat anti-Rat IgG (H+L) Cross-Adsorbed Secondary Antibody, Alexa Fluor 647	Thermo Fisher	Cat# A-21247; RRID: AB_141778
Goat anti-Mouse IgG (H+L) Cross-Adsorbed Secondary Antibody, Alexa Fluor 647	Thermo Fisher	Cat#A-21235; RRID: AB_2535804
Purified Rat Anti-Mouse CD16/CD32 (Mouse BD Fc Block)	BD Biosciences	Cat#553142; RRID: AB_394656
Rabbit anti-TFEB Antibody	Bethyl Laboratories	Cat#A303-673A; RRID: AB_11204751
Anti-TFE3 antibody produced in rabbit	Sigma-Aldrich	Cat# HPA023881; RRID: AB_1857931
CD107a (LAMP-1) Monoclonal Antibody (1D4B)	eBioscience	Cat#14-1071-82; RRID: AB_657531
Anti-ATP6V0D2 antibody produced in rabbit	Sigma-Aldrich	Cat# SAB2103221; RRID: AB_10665972
Anti-Cathepsin B antibody (CA10)	Abcam	Cat# ab58802; RRID: AB_940824
Anti- ATP6V1B2 antibody (C-9)	Santa Cruz	Cat# sc-166122; RRID: AB_2258897
Bacterial strains
M. tuberculosis H37Rv	Laboratory stock	N/A
M. tuberculosis H37Rv/pMSP12::GFP	Laboratory stock	N/A
M. tuberculosis H37Rv/pMSP12::mCherry	Laboratory stock	N/A
M. tuberculosis live/dead-H37Rv	Laboratory stock	N/A
M. tuberculosis H37Rv/pMV261::ZsGreen	This paper	N/A
M. tuberculosis H37Rv DRD1/pMV261::ZsGreen	This paper	N/A
M. bovis BCG Pasteur/pMV261::ZsGreen	This paper	N/A
Chemicals, peptides, and recombinant proteins
Nilotinib	Selleckchem	Cat# S1033
Imatinib	Selleckchem	Cat# S2475
Torin1	Selleckchem	Cat# S2827
Bafilomycin a1	Selleckchem	Cat# S1413
PEG300	Selleckchem	Cat# S6704
Cresyl violet acetate	Sigma-aldrich	Cat# C5042-10g
Trizol reagent	Thermo fisher	Cat# 15596026
Recombinant murine m-csf	Peprotech	Cat# 315-02
Collagenase D	Sigma-aldrich	Cat# 11088866001
DNase I	Sigma-Aldrich	Cat# 10104159001
