# Supplementary material for: Mycobacterium tuberculosis resides in lysosome-poor monocyte-derived lung cells during chronic infection
Source: PLoS Pathog. 2024 May 3;20(5):e1012205. doi: 10.1371/journal.ppat.1012205 (PMC11095722; doi:10.1371/journal.ppat.1012205)
Supplement: S2 Table — (XLSX) [file ppat.1012205.s012.xlsx]

## Sheet: S2_Table
S2_Table. Primers for qPCR analyses
Gene	Primer	Sequence (5’-3’)	Product length/bp
Tfeb	Tfeb-F	TATCAGCTCCAACCCCGAGA	147
	Tfeb-R	CTGTACACGTTCAGGTGGCT
Lamp1	Lamp1-F	ACATCAGCCCAAATGACACA	117
	Lamp1-R	GGCTAGAGCTGGCATTCATC
Ctsb	CtsB-F	TCCTTGATCCTTCTTTCTTGCC	176
	CtsB-R	ACAGTGCCACACAGCTTCTTC
Ctsd	CtsD-F	AACGTGCTTCCGGTCTTTGA	148
	CtsD-R	GCTCCCCGTGGTAGTACTTG
Hexa	Hexa-F	ACACCCTGTACCCCAACAAC	154
	Hexa-R	TGCTGTTTATTTGAGAAGCTGGG
Atp6v0d2	V0D2-F	CAGAGCTGTACTTCAATGTGGAC	111
	V0D2-R	AGGTCTCACACTGCACTAGGT
Atp6v1b2	V1B2-F	CTCTGGGGTGAATGGTCCAC	137
	V1B2-R	CCACTGCTTTGGAGCCACTA
Gapdh	Gapdh-F	GGTGAAGGTCGGTGTGAACG	87
	Gapdh-R	GCAACAATCTCCACTTTGCCAC
