# Supplementary material for: Mycobacterium tuberculosis resides in lysosome-poor monocyte-derived lung cells during chronic infection
Source: PLoS Pathog. 2024 May 3;20(5):e1012205. doi: 10.1371/journal.ppat.1012205 (PMC11095722; doi:10.1371/journal.ppat.1012205)
Supplement: S1 Data — (CSV) [file ppat.1012205.s013.csv]

GeneSymbol	AM_neg1	AM_pos1	AM_neg2	AM_pos2	AM_neg3	AM_pos3	AM_neg4	AM_pos4	MNC2_neg1	MNC2_pos1	MNC2_neg2	MNC2_pos2	MNC2_neg3	MNC2_pos3	MNC2_neg4	MNC2_pos4	N_neg1	N_pos1	N_neg2	N_pos2	N_neg3	N_pos3	N_neg4	N_pos4	MNC1_neg1	MNC1_pos1	MNC1_neg2	MNC1_pos2	MNC1_neg3	MNC1_pos3	MNC1_neg4	MNC1_pos4
Xkr4	0	0	2	0	0	0	0	0	0	0	0	0	0	0	0	0	0	0	0	0	0	0	0	0	0	0	0	0	0	0	9	17
Gm37363	0	0	0	0	0	0	0	0	0	0	0	0	0	0	0	0	0	0	0	0	0	0	0	0	0	5	0	0	0	0	0	0
Gm7341	0	0	0	0	0	0	1	0	0	0	0	0	0	0	0	1	0	0	0	1	0	0	0	0	1	1	1	0	0	0	0	0
Gm38148	0	0	0	0	0	0	4	0	2	0	0	0	0	0	0	0	0	0	0	0	0	0	0	0	0	0	0	0	0	0	0	0
Gm19938	0	0	0	0	0	0	0	0	0	0	0	0	0	0	0	4	0	0	0	0	0	1	0	0	0	0	0	1	0	0	0	0
Gm37381	0	0	0	0	0	0	0	0	0	0	0	0	0	0	0	2	0	0	0	0	0	0	1	0	0	1	1	24	12	0	4	1
Rp1	0	0	0	0	0	0	4	0	8	0	1	0	6	1	0	62	5	65	0	0	10	33	6	13	361	384	341	272	249	18	464	638
Gm6101	0	0	0	0	0	0	0	0	0	0	0	0	0	0	1	0	1	0	1	1	0	0	0	5	3	1	4	0	0	0	0	22
Gm37483	0	0	0	0	0	0	0	0	0	0	0	0	0	0	0	0	0	0	0	0	0	0	0	0	0	6	2	0	1	0	7	0
Sox17	0	0	0	0	0	13	0	0	2	0	1	0	10	0	0	0	0	0	5	0	17	0	10	1	0	6	13	0	0	41	1	0
Gm7357	0	0	0	0	0	1	0	1	1	2	1	0	0	4	1	1	0	2	1	3	5	2	0	0	0	0	1	0	0	0	0	0
Gm7369	0	0	2	0	0	0	1	0	0	1	0	0	0	0	0	1	0	0	1	0	0	0	1	0	0	0	0	0	0	0	0	0
Gm6085	8	23	16	16	19	30	16	305	21	29	26	30	14	38	16	47	11	27	32	22	14	43	11	17	21	23	6	15	18	46	21	10
Gm6119	0	2	1	0	0	0	1	8	1	1	0	0	0	1	0	0	1	0	1	0	0	0	0	2	0	0	0	1	0	0	0	1
Gm25493	0	0	0	0	5	0	0	0	0	0	0	0	2	0	0	0	0	0	0	0	0	0	0	0	0	0	0	0	0	0	0	4
Gm2053	2	0	0	0	0	10	9	112	0	0	1	0	2	0	1	1	0	0	0	0	0	3	0	0	0	0	0	0	0	0	0	0
Gm6123	2	2	2	3	1	1	1	6	4	5	2	5	1	3	1	3	1	1	6	2	3	2	1	2	11	9	0	2	7	5	3	1
Mrpl15	86	256	142	190	434	766	233	137	401	55	184	409	105	230	208	263	179	153	254	197	437	157	254	195	191	186	63	230	215	313	97	137
Gm37144	1	0	0	0	0	0	1	1	1	1	0	0	0	96	0	0	1	0	0	3	3	0	0	0	0	2	0	1	23	10	1	1
Lypla1	415	775	530	751	1049	834	1124	880	948	1184	528	969	714	753	459	877	487	1049	842	674	686	973	565	522	457	799	385	597	528	721	438	650
Tcea1	453	751	471	388	1034	685	1035	1162	976	725	837	886	617	751	672	1137	717	1054	861	1221	1104	1017	410	796	491	1056	383	406	723	1242	398	657
Gm6104	3	0	7	0	1	3	1	8	3	0	0	0	3	0	2	4	0	0	0	0	0	0	1	0	0	1	0	0	1	6	0	0
Gm37277	2	80	4	1	6	0	1	1	4	0	2	0	16	0	24	0	0	0	0	23	0	3	0	0	1	13	0	23	0	10	25	0
Rgs20	3	2	0	0	15	0	13	0	0	0	3	0	28	0	0	0	5	0	0	0	5	0	11	23	12	4	0	0	3	2	20	3
Gm16041	0	0	0	1	0	0	1	0	0	1	0	0	1	0	0	1	0	1	0	0	0	0	0	0	0	5	1	0	0	0	0	0
Atp6v1h	585	1060	867	691	1273	1062	1513	1499	1474	703	917	2360	832	878	841	1073	569	1179	1122	1079	1301	1318	564	900	732	1252	599	728	620	1373	587	924
Gm7182	0	0	0	0	0	0	0	0	0	0	0	0	0	0	0	0	0	0	0	0	0	0	0	0	0	0	0	0	0	1	0	0
Gm37567	0	0	0	2	1	0	1	1	0	0	0	0	0	2	1	0	0	0	0	0	2	0	0	1	0	0	0	1	2	1	0	0
Gm36965	0	0	0	0	0	0	0	0	0	0	0	0	0	0	0	0	0	0	0	0	0	1	0	0	0	0	0	0	0	0	0	0
Gm22463	0	0	0	0	0	0	0	0	0	0	0	0	0	0	0	0	0	0	0	0	0	0	0	0	0	1	0	0	0	0	0	0
Gm37429	0	1	0	0	0	0	0	0	0	0	0	0	0	0	0	0	0	0	0	0	0	0	0	0	0	0	0	0	0	0	0	0
Npbwr1	0	0	0	0	0	0	0	0	0	0	0	0	0	0	70	0	0	0	0	0	0	0	0	0	0	1	2	0	26	0	0	37
Rb1cc1	1247	1663	824	1353	2147	2548	2251	2249	2676	1255	1657	1298	2079	1623	1175	3009	1747	2976	2228	3355	2550	2873	1533	1988	1536	3318	1498	1690	2347	3550	1556	2376
4732440D04Rik	8	69	19	18	25	1	24	7	90	38	21	34	40	14	81	21	115	142	49	87	41	50	7	46	61	128	84	129	124	128	7	56
Gm2147	1	0	0	2	0	2	5	2	0	0	0	0	0	0	0	2	0	0	2	1	0	0	0	0	1	1	0	0	0	0	0	0
Gm19026	1	1	1	0	0	3	1	0	2	0	1	2	0	0	0	0	0	1	1	2	0	0	0	0	1	4	1	1	0	3	0	0
St18	0	0	0	33	0	0	0	10	14	0	7	17	35	0	2	0	2	0	2	0	0	0	0	8	0	12	0	0	0	0	0	0
Gm7449	0	0	0	0	0	0	0	0	0	0	0	0	0	0	0	0	0	0	0	0	0	0	0	0	9	0	0	0	0	0	0	0
Gm37108	6	0	3	1	7	1	3	6	8	5	7	8	2	1	6	8	5	6	9	7	2	5	1	1	1	8	1	5	3	6	4	4
Pcmtd1	997	1617	1481	1441	1850	1056	2927	2134	1644	1412	1538	1514	1474	1363	1123	1582	1244	2689	2033	2988	2042	2640	911	1810	1159	2725	1608	1906	972	2682	1181	1853
Gm26983	27	13	3	35	34	68	12	113	64	64	12	5	32	165	80	13	13	2	1	84	1	75	7	10	79	43	24	6	18	65	1	39
Gm38372	138	159	86	199	198	272	276	269	427	229	179	261	216	329	157	116	156	179	55	560	236	220	80	181	110	522	79	327	301	691	144	141
Gm9826	0	51	0	0	0	1	1	7	0	0	3	0	1	7	0	0	1	0	0	0	0	0	0	0	0	0	0	0	0	6	0	0
Gm26901	0	0	0	0	5	0	1	0	0	3	0	0	0	70	0	4	0	0	0	5	0	2	2	0	0	4	1	1	2	43	0	0
Gm30414	0	0	0	0	0	0	0	0	1	0	1	0	0	1	0	0	0	0	0	0	0	0	0	0	0	0	0	1	0	0	0	0
Gm37791	0	0	0	0	0	0	0	0	0	0	0	0	0	0	0	0	0	0	1	0	0	0	0	0	0	0	0	0	0	0	1	0
Gm7470	0	1	0	0	0	0	0	0	0	0	0	0	0	0	0	1	0	0	0	0	0	0	0	1	0	0	0	1	0	0	0	0
Rps2-ps2	0	0	0	0	0	0	0	0	0	0	0	0	1	0	0	0	0	0	0	0	0	0	0	0	0	0	0	0	0	0	0	0
Sntg1	0	0	0	0	15	0	1	1	11	0	3	0	6	0	0	28	0	1	1	0	1	0	0	2	0	8	0	0	4	1	0	68
Gm16284	1	3	1	1	1	2	0	0	1	2	0	0	0	0	2	1	1	1	5	0	32	3	0	0	2	1	0	1	1	0	1	0
Gm38259	0	0	0	0	0	0	0	0	0	0	0	0	0	0	0	0	0	0	0	0	0	0	0	0	0	0	0	0	0	4	0	0
Gm15452	0	1	2	0	1	0	0	0	1	0	1	0	0	1	0	0	0	2	0	1	1	3	0	0	0	0	0	0	0	0	0	1
Gm36964	1	1	1	2	3	5	1	4	3	1	3	3	0	2	3	3	6	2	2	6	1	5	1	3	2	4	2	1	3	5	4	1
Gm24276	0	0	0	3	0	2	1	2	1	3	1	2	0	4	2	0	0	0	3	2	1	2	0	1	4	1	2	3	0	3	2	1
Gm6152	0	0	0	0	1	0	0	0	0	0	0	1	0	0	0	0	1	0	0	0	0	0	0	0	0	0	0	1	0	0	0	0
Gm7445	1	0	0	0	2	0	0	0	3	0	0	0	2	0	0	0	2	3	0	0	0	2	0	0	1	1	0	1	0	1	0	1
Gm7493	0	0	1	0	0	0	0	0	0	0	0	0	0	0	0	0	0	0	0	0	0	0	1	0	0	0	0	0	1	0	0	0
Gm37629	0	0	0	0	0	0	0	0	1	0	0	0	0	0	0	0	0	0	0	0	0	0	0	0	0	0	0	0	0	0	0	0
Gm37143	0	0	0	0	0	0	2	0	0	0	0	0	0	0	0	0	0	0	0	0	0	0	0	0	0	0	0	0	0	3	0	0
Gm6187	0	1	0	0	0	0	0	0	0	0	0	0	0	0	0	0	0	0	1	0	0	1	0	0	0	0	0	0	0	0	0	0
Rrs1	81	146	129	41	86	152	124	100	58	47	64	113	58	33	81	130	77	172	57	125	84	56	22	46	107	88	116	157	59	109	72	165
Adhfe1	121	191	111	125	91	87	221	273	161	89	90	322	53	10	24	77	67	237	126	188	147	180	159	77	95	180	36	422	21	77	123	138
2610203C22Rik	7	72	9	7	6	76	43	59	36	27	8	15	6	30	18	0	0	4	2	0	14	47	1	34	8	16	17	62	1	2	1	11
Gm6161	0	1	1	4	4	3	2	2	2	2	2	4	1	3	1	1	0	1	4	3	3	5	2	2	1	4	3	0	4	4	1	3
Vxn	0	2	0	159	0	0	10	43	0	1	0	0	2	0	0	1	0	0	0	26	5	0	6	1	0	1	0	0	0	0	1	1
Gm29520	0	0	0	0	0	0	0	0	0	0	0	0	0	0	0	0	0	0	0	0	0	0	0	0	12	0	0	0	0	0	0	0
Mybl1	74	155	174	117	52	107	143	261	90	61	354	14	43	374	3	238	88	95	6	132	31	55	45	113	52	136	33	4	111	68	97	42
Vcpip1	1541	3686	1689	1685	3091	1945	3197	3750	3228	3218	1962	1549	2030	2217	1702	4215	1993	3035	2060	2373	2713	4387	1616	2308	1035	3154	1480	1646	1979	3966	1227	1700
1700034P13Rik	7	0	0	6	0	0	0	18	1	0	0	0	4	2	0	0	3	0	0	11	0	11	0	0	0	0	1	0	13	7	3	0
Sgk3	1042	2172	985	958	1893	2255	2247	3062	2467	1491	1254	1419	1622	2097	652	2326	1775	2068	1006	1266	2560	2364	1208	1593	874	1367	816	445	712	2628	456	421
Gm6195	0	0	2	2	3	0	10	0	15	7	8	3	12	8	2	22	2	0	1	1	1	0	1	16	0	6	1	1	4	13	2	0
Gm22607	0	2	0	3	0	0	15	56	5	0	3	0	8	0	2	0	4	0	0	7	0	4	0	5	0	5	0	0	1	3	0	0
Mcmdc2	58	66	46	3	72	3	114	69	60	2	18	259	87	51	8	20	91	19	65	42	183	57	3	49	40	24	6	11	32	130	2	6
Snhg6	55	53	104	26	223	23	195	128	163	91	167	222	106	26	105	222	42	160	137	232	171	113	109	157	129	161	41	139	169	292	38	30
Snord87	1	0	0	1	1	0	3	0	1	0	0	3	0	0	0	0	2	0	0	0	9	4	2	0	0	12	0	1	16	20	1	0
Tcf24	35	34	47	57	62	10	85	9	0	0	0	0	2	0	7	0	2	0	159	0	5	25	0	0	0	63	4	0	41	53	89	20
E330040D14Rik	0	0	0	0	0	0	0	0	0	0	0	0	0	0	0	0	2	0	0	0	0	0	0	0	19	0	0	0	0	0	0	0
Ppp1r42	0	0	0	0	0	1	8	0	0	0	0	0	0	1	56	0	0	0	49	0	0	2	0	0	120	33	3	16	7	0	13	49
Gm15818	0	0	0	0	0	0	0	0	0	0	0	0	0	0	0	0	0	0	0	1	0	0	0	0	0	47	0	0	4	0	0	0
Cops5	627	979	869	946	1557	1840	1781	1455	1148	718	708	810	620	1168	548	1921	661	1456	1125	1467	1204	986	735	1321	1079	1187	688	953	896	716	967	1036
Cspp1	367	603	243	500	647	656	913	1005	1171	1017	629	611	822	634	302	779	722	674	487	990	713	657	449	654	949	1679	905	666	876	1394	991	1075
1700047N06Rik	0	0	0	0	0	0	13	0	0	27	1	0	0	23	0	0	5	0	0	1	0	0	16	0	0	9	3	6	4	0	1	0
Arfgef1	3682	7095	3937	5096	5913	6138	6693	8067	7022	6165	5510	7664	4154	5174	3369	7387	5013	8860	7742	9340	6540	6835	4415	5941	3674	7368	3696	4951	4110	7799	3332	4374
Gm26348	22	10	13	20	2	22	32	75	38	42	20	11	24	38	32	0	64	30	25	6	35	49	27	13	0	13	0	0	4	61	0	8
Gm37569	36	65	40	59	58	65	99	143	113	126	101	88	137	65	54	30	112	38	116	279	51	21	25	76	16	127	47	41	19	253	31	27
Cpa6	3	0	8	30	20	19	86	14	3	11	4	0	1	0	1	1	0	0	0	49	0	10	6	17	0	6	0	0	0	0	0	0
Gm38005	0	0	0	0	0	0	1	0	0	1	0	0	0	0	0	0	0	0	0	0	0	0	0	0	0	0	0	0	0	0	1	0
Gm15604	1	2	3	0	4	0	2	0	1	2	0	1	2	2	3	2	1	3	2	6	2	0	2	0	2	3	1	1	2	0	0	1
Gm28659	0	0	0	0	0	1	1	0	0	0	0	0	0	0	0	0	0	1	0	1	0	0	0	1	0	0	0	0	0	0	0	1
Prex2	33	108	4	43	127	46	33	73	113	112	26	3	38	17	21	53	23	44	12	27	162	63	35	69	249	404	79	551	419	72	405	352
Gm28686	0	1	0	0	0	2	0	0	2	0	0	0	1	3	0	0	5	0	2	3	0	1	0	2	0	1	0	0	0	21	1	1
A830018L16Rik	0	0	1	0	0	0	0	1	2	3	17	0	0	0	4	26	0	0	0	0	0	0	0	0	170	329	39	135	64	0	133	269
Gm38178	0	0	0	0	0	0	0	0	0	0	0	0	0	0	0	0	0	0	0	0	0	0	0	0	18	1	0	1	1	0	1	1
Gm38069	0	0	0	0	0	0	0	0	0	0	0	0	0	0	0	0	0	0	0	0	0	0	0	0	0	0	0	0	2	0	6	0
Gm7560	0	0	0	0	0	0	1	0	0	0	0	0	0	0	0	3	0	2	0	2	0	0	1	1	0	1	0	0	2	0	1	0
Gm22633	0	0	0	0	0	0	0	0	0	0	0	0	0	0	0	0	0	0	0	0	0	0	0	0	0	0	0	0	0	0	1	0
Gm2383	2	9	1	3	5	9	13	6	8	7	4	13	3	6	5	8	7	11	10	15	10	8	6	9	3	1	2	3	5	8	3	2
Gm17644	0	0	0	0	0	0	0	0	0	0	0	0	0	0	0	0	2	0	0	0	0	0	0	0	0	0	0	0	0	0	0	0
Sulf1	37	124	15	8	81	29	15	63	39	61	98	33	46	59	116	107	21	4	324	0	32	9	0	16	62	231	84	62	102	451	227	132
Slco5a1	3	4	1	17	7	1	25	0	427	265	114	0	228	248	85	129	1	9	101	69	1	0	4	9	28	68	33	0	70	186	0	4
Gm5250	0	0	0	0	0	0	0	0	0	0	0	0	0	0	0	0	0	0	0	0	0	0	0	1	0	0	0	0	0	0	0	0
Prdm14	0	0	0	0	0	0	0	0	0	0	0	0	0	0	0	0	0	1	0	0	0	0	0	0	0	0	0	0	0	2	0	0
Ncoa2	1565	2589	1127	2509	2617	1959	2911	2851	3681	3273	2174	2949	2364	3303	1531	4024	1950	4526	2785	2327	3393	2703	1705	2501	1605	3704	1718	1813	2591	4551	1594	2035
Gm38376	63	200	63	66	46	177	135	178	164	140	34	89	72	108	41	33	50	81	8	67	79	122	18	49	2	189	14	30	94	140	18	2
Gm37409	75	57	0	0	22	49	54	43	30	17	38	10	77	0	0	1	6	0	0	8	27	58	36	34	14	22	47	0	28	93	2	23
Gm27881	11	0	0	0	2	0	1	4	6	0	0	0	4	4	2	1	32	0	4	4	5	23	23	19	0	3	12	0	0	8	0	4
Gm38223	2	7	6	0	2	139	1	1	9	0	3	2	21	36	3	18	6	0	3	8	0	15	12	12	0	18	29	3	0	20	0	0
Gm37702	22	2	22	0	41	1	82	309	186	17	17	0	74	315	18	431	9	11	21	77	60	105	82	20	59	102	17	30	60	120	11	10
Gm23169	0	0	0	1	0	0	3	0	19	0	2	0	0	0	0	0	0	4	0	0	0	0	0	3	0	0	0	3	3	4	0	2
Gm38120	144	224	69	51	120	155	266	686	315	222	126	231	456	403	77	58	256	70	182	98	64	167	110	225	71	345	59	1	140	605	108	39
Gm38380	59	9	8	72	41	6	132	231	219	101	43	84	196	231	3	84	29	2	9	17	4	91	20	63	7	123	23	3	169	156	15	24
Gm29570	0	0	0	0	8	0	5	0	0	0	1	0	2	0	0	0	0	0	0	40	0	0	0	0	0	11	0	0	0	0	0	0
Gm7593	0	0	0	0	0	0	0	0	9	0	0	0	0	0	0	1	0	1	0	0	0	1	0	0	0	0	0	0	1	0	0	0
Tram1	1128	2442	1994	1918	2787	3188	2573	4324	2051	2784	1560	2003	1145	1802	1802	3518	1845	2168	1588	2466	1846	2267	1329	1637	1453	3409	1420	1806	2044	2465	1816	2238
Lactb2	236	496	525	356	495	679	523	579	385	410	364	559	207	223	183	727	180	419	346	254	588	548	213	426	287	475	166	353	337	304	462	456
Gm38319	39	3	0	0	5	0	12	1	102	7	5	44	10	0	0	0	28	20	4	0	1	0	0	11	1	35	3	29	7	14	0	0
Xkr9	0	0	0	0	0	0	0	0	0	0	0	0	0	0	0	0	0	0	0	0	0	0	0	0	0	0	0	0	0	0	0	6
Gm26273	0	0	0	0	0	0	0	0	0	0	0	0	0	0	0	0	0	0	0	0	0	0	0	0	0	4	0	0	0	0	0	0
Gm5523	3	4	4	1	0	6	3	3	3	7	6	26	5	2	2	2	4	9	11	10	7	8	3	2	1	3	0	4	1	1	2	1
Gm36947	0	0	0	0	0	0	0	0	3	0	0	0	0	0	0	0	0	0	1	0	0	0	0	0	0	0	0	0	0	0	0	0
Gm37400	0	0	0	0	0	0	0	0	0	0	1	0	0	0	0	0	0	0	0	0	0	0	0	0	0	0	0	0	0	0	0	0
Eya1	0	0	0	0	14	5	7	3	33	31	3	23	17	5	1	13	7	7	26	0	31	2	37	10	252	490	114	127	394	326	209	661
Gm22616	0	0	0	0	0	0	0	0	1	0	0	0	0	0	0	1	0	0	0	0	0	0	1	0	0	0	0	0	0	0	0	0
Gm37444	0	0	0	0	0	0	2	0	0	0	0	0	0	0	0	0	0	0	0	0	25	0	0	0	0	0	0	0	0	0	0	0
Gm9947	0	0	0	0	0	0	0	0	0	0	0	0	0	0	0	0	0	0	0	0	0	0	0	0	0	4	0	0	0	0	0	0
Msc	0	0	0	0	0	0	0	0	0	0	0	0	0	0	0	0	0	0	0	0	0	0	0	0	0	0	0	0	1	0	45	0
Gm37412	0	0	0	0	0	0	0	0	0	0	0	0	0	0	0	0	0	0	0	1	0	0	0	0	0	0	0	0	0	0	0	0
Smt3h2-ps4	0	0	0	0	0	2	0	0	0	0	1	2	0	0	0	0	0	0	0	0	0	0	2	1	0	0	0	1	1	0	0	0
Rpl5-ps1	12	23	11	29	34	27	20	34	32	34	21	11	13	26	13	54	12	29	20	34	37	20	13	10	25	46	12	23	25	34	27	21
Gm10566	3	4	0	3	1	1	7	3	2	1	1	6	0	3	3	5	1	4	7	8	2	12	1	1	2	1	2	2	0	2	3	0
Kcnb2	0	0	0	0	29	0	0	0	0	1	0	0	0	0	0	0	0	0	0	0	0	0	0	0	0	3	0	0	6	0	0	0
Gm37138	0	0	0	0	0	0	0	0	0	0	0	0	0	0	0	0	0	0	0	0	0	0	0	0	0	0	0	0	0	2	0	0
Gm6060	0	0	0	0	0	0	0	0	1	0	1	2	0	0	0	0	1	0	1	0	1	1	0	1	0	0	0	1	0	0	0	0
Gm28669	0	1	0	1	1	0	0	0	1	0	0	2	0	1	0	0	0	1	1	0	1	0	1	1	0	1	0	1	0	0	2	0
Terf1	151	108	274	292	276	24	285	531	355	191	157	125	256	300	116	545	101	356	394	137	403	218	179	253	303	481	166	191	319	773	309	243
Gm37509	0	0	0	0	15	1	169	3	3	0	13	0	28	0	0	0	2	0	0	0	0	3	2	0	8	0	0	2	0	35	0	1
Sbspon	0	0	0	0	3	0	0	0	0	0	0	0	0	0	0	0	0	0	0	0	0	0	0	1	0	1	0	0	10	13	0	13
Gm7634	0	0	0	0	0	0	0	0	0	0	0	0	0	1	0	0	0	0	0	0	0	0	0	0	0	0	0	0	1	0	0	0
4930444P10Rik	0	0	1	0	0	0	0	0	2	0	1	0	0	0	0	0	0	0	0	0	0	0	0	0	15	101	59	68	5	0	68	132
Rpl7	1599	2393	1678	2266	3786	4103	2835	4549	3978	4106	2432	2960	2532	2675	2464	4185	2263	3455	3257	3455	3999	3894	2427	2277	4300	5150	2230	2596	3793	5877	3379	3171
Rdh10	64	17	57	78	76	45	70	112	120	49	36	7	104	7	59	184	28	194	62	47	43	190	61	79	359	1232	747	429	312	222	981	1340
Gm38249	0	0	0	0	0	0	0	0	0	0	0	0	0	0	0	0	0	0	0	0	0	0	0	0	0	0	0	0	0	0	14	0
Gm28095	0	0	0	0	0	0	0	0	0	0	0	0	0	0	0	0	0	0	0	0	0	0	0	0	0	2	0	0	0	0	0	0
Stau2	69	137	77	141	92	19	199	167	31	2	10	2	43	33	10	169	35	0	111	18	41	96	39	34	136	113	120	180	143	78	220	240
Gm7568	0	0	0	0	0	0	2	0	0	0	0	0	0	0	0	0	0	0	0	0	0	0	0	0	0	0	5	0	0	0	0	1
Ube2w	175	376	173	219	193	274	237	402	449	425	289	292	249	213	276	312	304	215	211	295	295	357	147	230	160	415	280	107	151	617	147	221
Gm38342	13	3	0	3	0	0	2	2	32	7	34	0	14	40	0	2	0	15	0	4	0	1	11	3	0	15	16	0	31	11	2	7
Eloc	407	498	453	224	690	431	598	650	751	782	379	751	487	843	554	474	372	619	1052	825	845	577	344	620	490	809	344	433	472	667	448	463
D030040B21Rik	0	0	0	0	0	0	0	0	0	0	0	0	0	0	1	0	0	1	0	4	2	0	0	0	0	0	0	0	0	1	0	0
Tmem70	170	197	238	252	456	485	333	676	282	205	137	6	127	134	115	455	144	408	102	318	304	295	92	166	440	214	172	143	248	350	241	128
Ly96	147	763	249	925	491	274	446	612	539	482	232	123	131	167	503	755	360	949	659	1136	655	861	478	670	239	193	770	1241	125	302	153	192
Gm5828	2	6	4	0	4	1	3	6	3	0	6	0	5	4	2	3	6	13	4	0	3	3	1	1	3	2	1	1	0	2	1	2
Jph1	0	0	0	0	4	0	0	0	1	0	0	0	1	0	1	0	0	0	0	0	0	0	0	3	17	7	1	73	5	3	3	57
Gdap1	0	4	7	0	0	0	1	0	0	0	0	0	0	0	0	0	0	3	0	0	0	0	0	0	0	0	0	0	0	0	0	0
Gm5251	0	0	0	0	0	0	0	1	3	0	0	0	1	0	0	0	0	0	1	1	0	0	0	0	0	0	0	0	0	0	0	0
Rbm6-ps1	2	4	2	1	2	2	6	4	4	7	4	6	2	2	3	5	0	10	4	3	8	6	3	5	3	4	1	4	4	8	2	4
Gm6075	1	0	0	0	2	0	2	1	1	4	2	2	1	0	1	0	0	0	0	1	0	1	0	0	0	0	0	0	2	2	3	1
Pi15	1	0	0	0	10	0	0	0	0	0	1	0	0	0	0	0	0	0	5	0	1	0	0	1	0	3	0	0	20	30	0	0
Gm28154	0	0	0	0	0	0	0	0	0	0	0	0	0	0	0	0	0	0	0	0	0	0	0	0	0	0	0	0	0	3	0	0
Gm16070	0	0	0	0	0	0	0	0	0	0	0	0	0	0	0	0	0	0	0	0	0	0	1	0	0	0	0	0	0	0	0	0
Crispld1	0	0	0	0	0	0	0	0	0	0	0	0	0	0	1	0	0	0	0	0	0	0	0	0	10	9	0	0	0	10	0	0
Gm7690	0	0	0	0	0	0	0	0	1	0	0	1	0	0	0	0	0	0	1	0	0	0	0	0	0	1	0	0	0	0	0	0
Gm17969	0	0	0	0	0	0	0	0	0	0	0	0	0	2	1	0	0	0	1	0	0	0	0	0	0	0	0	0	0	0	0	0
Gm28756	0	0	0	0	1	0	0	0	1	0	1	0	0	0	0	0	0	0	0	0	0	0	0	0	0	0	0	0	0	0	0	0
Gm17837	1	0	0	0	0	0	1	0	0	0	0	0	0	1	0	0	1	0	1	0	0	0	2	1	0	1	0	0	0	1	0	1
Gm10075	0	2	1	1	2	2	2	1	1	0	0	0	2	0	0	1	0	0	0	1	1	3	0	0	0	2	0	0	1	4	3	2
Gm4849	2	5	5	6	9	6	8	6	8	11	2	13	3	4	0	14	4	10	4	8	11	10	4	3	5	4	3	1	1	8	1	4
Pkhd1	0	0	0	0	0	0	0	6	0	0	0	0	0	0	0	0	0	0	0	0	0	0	0	0	6	136	1	29	12	0	55	35
Gm37315	0	0	0	0	0	1	0	1	0	0	0	0	0	0	1	1	1	0	0	0	1	1	0	0	0	0	0	0	0	1	0	0
Gm15795	0	0	0	0	1	0	0	0	0	0	0	1	0	0	0	1	0	1	0	0	0	0	1	0	0	1	0	1	0	0	0	0
Il17a	4	2	3	0	6	10	76	11	20	0	1	0	0	3	8	0	1	0	0	0	10	5	0	9	0	24	0	0	1	0	0	0
Il17f	3	0	0	0	0	6	3	1	20	0	10	2	21	1	0	63	0	0	0	1	0	0	0	0	0	0	0	0	1	13	0	0
Mcm3	391	803	546	543	1054	615	751	819	511	503	403	329	309	481	312	964	378	546	395	597	418	751	267	406	239	334	152	277	563	1016	107	153
6720483E21Rik	0	0	0	0	0	0	0	0	0	0	0	0	0	0	0	0	0	0	0	0	0	0	0	0	0	0	0	0	0	1	5	0
Paqr8	6	15	31	0	1	0	24	1	14	54	54	217	34	264	17	82	8	79	22	44	8	8	19	7	115	248	79	97	67	93	124	165
Gm24171	0	0	0	0	0	0	0	0	0	0	0	0	1	1	0	0	0	0	0	0	0	0	0	0	0	0	0	0	0	0	0	0
Gm28064	0	0	0	0	0	0	0	0	0	0	35	0	0	0	0	0	0	0	0	0	0	0	0	0	0	0	0	0	0	0	0	0
Efhc1	9	14	10	1	9	1	14	97	38	0	1	0	7	0	11	63	0	6	5	15	2	0	9	39	339	770	389	546	380	0	920	1038
Tram2	238	843	488	554	686	367	920	614	945	931	472	716	505	471	232	585	345	721	670	1170	587	518	529	492	201	362	170	385	687	813	130	83
Gm2693	0	0	0	0	0	0	0	0	0	0	0	0	0	0	0	0	0	0	0	0	0	0	0	0	0	0	0	0	0	41	5	0
Tmem14a	15	13	0	70	7	0	23	1	16	110	15	3	5	3	0	38	3	20	27	0	0	1	6	12	45	40	19	96	28	19	31	58
Gm38224	1	0	0	0	0	0	0	0	0	0	0	0	0	0	2	0	1	0	0	0	0	0	0	3	0	13	0	0	0	0	0	0
Gsta3	2	0	14	2	4	16	4	61	48	1	98	7	40	2	45	239	22	2	41	1	15	52	7	26	2217	2974	1490	2042	1544	124	2406	3453
Gm28836	0	0	0	0	0	0	0	0	1	0	0	0	0	0	0	0	0	0	0	0	0	0	0	0	0	9	0	0	0	4	0	4
Gm7094	0	0	0	0	0	0	0	0	0	0	0	0	0	0	0	0	0	2	0	0	0	1	0	0	0	2	1	2	0	0	1	3
Gm4956	14	0	0	1	5	0	0	0	0	0	0	0	0	42	9	25	0	0	3	0	0	1	0	0	9	54	55	0	152	260	14	15
Gm21909	0	0	0	0	3	0	0	1	0	0	0	0	0	0	0	0	0	0	0	0	0	0	0	0	0	18	0	0	17	33	11	0
Khdc1a	0	0	0	0	0	0	0	0	0	23	1	0	0	1	0	0	0	0	0	0	118	0	0	1	20	91	3	0	167	201	5	4
Gm16329	0	0	0	0	0	0	0	0	0	0	0	0	0	0	0	0	0	0	0	0	0	0	0	0	19	11	0	0	0	24	0	0
Khdc1c	0	6	0	0	0	1	0	0	2	0	0	0	0	0	0	0	1	0	0	0	6	17	0	0	33	66	2	0	11	55	0	0
Gm2709	0	0	0	0	0	0	0	0	0	0	0	0	0	0	0	0	0	0	0	0	0	0	0	0	0	0	8	0	0	5	0	0
Gm16533	0	0	0	0	0	0	0	0	0	0	0	0	0	0	0	0	0	0	0	0	0	0	0	0	0	0	0	0	0	1	0	0
Khdc1b	0	0	0	0	0	0	0	0	0	0	0	0	0	0	0	0	0	0	0	0	0	0	0	9	0	4	0	0	2	19	24	0
Kcnq5	16	53	9	0	9	274	56	5	58	3	46	0	71	18	6	342	88	17	37	10	0	22	1	20	66	119	43	1	211	215	4	13
Gm36949	0	0	0	0	4	0	0	0	1	0	0	0	0	0	13	0	5	0	5	0	0	1	0	0	0	12	0	0	3	20	0	0
Gm7658	7	5	8	8	20	48	12	19	14	14	6	4	18	18	20	23	15	19	14	27	23	28	16	7	17	9	6	7	10	31	7	8
Gm38243	0	0	0	0	3	14	2	1	2	0	7	0	5	14	1	3	1	0	0	0	0	14	0	2	4	96	7	0	6	20	0	33
Gm5696	0	0	0	0	1	0	0	0	0	0	0	0	0	0	0	0	0	0	1	0	0	0	0	0	0	0	0	0	0	0	0	0
Gm29506	0	0	0	0	0	0	0	0	0	0	0	0	0	2	0	0	0	0	0	0	0	0	0	0	0	0	0	0	0	0	0	0
Gm6420	0	0	0	0	0	0	0	1	0	0	0	0	0	0	0	0	0	0	0	0	0	0	0	0	0	1	2	0	0	0	1	0
Mir30a	0	0	0	0	0	0	4	0	0	0	0	0	0	0	0	0	0	0	0	0	0	0	0	0	0	0	0	0	0	0	0	0
Gm27028	0	0	0	0	2	0	0	0	0	0	0	0	0	0	0	0	0	0	0	0	0	0	0	0	0	10	0	4	0	0	3	4
Gm29107	0	0	0	0	0	0	0	0	0	0	0	0	0	0	0	0	0	0	2	7	0	0	0	0	2	11	0	0	0	19	4	10
Gm20954	0	0	0	0	0	0	0	0	0	0	0	0	0	0	0	0	0	0	0	0	0	0	4	0	0	0	0	0	0	0	0	0
Ogfrl1	349	1454	582	511	1279	705	1215	1116	1333	954	1014	813	870	1128	659	1836	1226	1340	1008	741	1624	2576	1106	1251	267	680	283	336	528	1326	365	224
Gm7784	0	2	1	2	0	0	1	1	1	2	0	1	0	2	0	1	2	2	1	1	1	1	1	0	2	1	0	0	1	0	0	0
B3gat2	42	252	12	49	147	54	61	30	117	18	44	11	35	13	59	140	16	38	17	90	79	25	0	24	9	82	10	1	59	105	74	6
Smap1	312	585	230	310	607	635	671	518	596	505	329	702	350	429	367	570	270	486	842	402	517	243	413	399	228	447	291	176	380	471	171	217
Sdhaf4	38	207	50	129	212	123	141	149	89	159	155	70	54	1	57	292	68	124	102	137	157	157	184	65	31	160	66	142	169	118	133	104
Gm26524	0	0	0	0	0	0	0	5	0	0	0	0	0	0	0	0	0	0	0	0	0	0	0	0	0	0	0	0	0	0	0	0
Fam135a	160	232	211	120	425	228	222	520	67	56	157	53	71	48	24	252	152	90	103	32	77	298	69	168	141	341	126	273	242	102	363	438
Gm37580	1	0	0	0	0	0	0	0	0	0	0	0	0	0	0	0	0	0	0	0	0	0	0	0	0	0	0	0	0	0	0	0
Col9a1	0	0	0	0	0	0	0	0	0	0	1	0	0	0	0	0	0	0	0	0	0	0	0	0	0	0	0	0	0	0	0	0
Col19a1	0	0	0	0	0	0	0	0	0	0	1	0	0	0	0	0	0	0	0	0	0	0	0	0	0	7	0	0	0	5	0	0
Tubb4b-ps2	0	0	1	0	3	1	0	1	0	0	1	3	0	1	1	1	3	1	2	1	1	2	1	3	6	5	0	4	5	5	5	6
Gm28439	12	30	10	28	46	32	19	48	33	22	13	41	11	16	26	35	18	33	35	30	24	14	10	17	72	56	61	74	39	22	61	64
Gm10222	9	15	13	6	13	9	5	9	17	12	10	6	9	4	9	12	10	10	15	16	13	11	7	6	37	29	19	45	18	13	31	34
Gm28438	5	10	2	6	8	12	14	13	10	6	5	3	3	5	3	12	3	8	4	13	8	5	2	1	16	12	9	13	9	5	16	21
Gm28437	15	32	15	19	31	34	28	58	35	39	20	17	17	16	23	48	17	27	40	54	23	25	10	25	45	50	24	36	15	30	42	29
Gm10925	51	80	46	63	100	71	82	101	76	71	41	75	39	42	69	75	47	68	62	68	54	74	41	47	109	84	72	72	69	58	78	90
Gm28661	127	240	103	124	223	171	211	205	212	163	149	184	95	129	128	235	139	194	233	165	145	188	111	139	240	281	192	222	193	186	218	225
Gm29216	41	49	44	45	69	53	42	66	73	57	56	55	28	35	51	102	53	49	82	68	45	57	42	46	89	79	78	78	52	43	72	67
Lmbrd1	643	1404	843	1129	1152	936	1514	1535	1371	1564	1008	1316	916	888	659	1286	810	1486	1479	1302	1289	1922	1117	1398	639	1817	625	991	1072	1880	804	1170
Gm28594	0	0	0	0	0	0	0	0	0	0	0	0	0	0	0	1	0	0	0	0	0	0	0	0	0	0	0	0	0	0	0	0
Gm9443	0	0	0	0	0	0	0	0	0	0	0	0	0	0	0	0	0	0	0	0	0	1	0	0	0	0	0	0	0	0	0	0
Adgrb3	0	1	0	1	0	1	0	2	0	1	1	0	0	0	1	0	0	0	0	1	0	0	0	0	0	1	0	0	0	0	0	0
Gm15702	0	0	0	0	0	0	0	0	0	0	0	0	0	0	0	1	0	0	0	0	0	0	0	0	0	0	0	0	0	0	0	0
Gm22260	0	0	0	0	0	0	0	0	0	1	0	0	0	0	0	0	0	0	0	0	0	0	0	0	0	0	0	0	0	0	0	0
Gm37862	0	0	0	0	0	0	0	0	0	0	0	0	1	0	0	0	0	1	0	0	0	0	0	0	0	0	0	0	0	0	0	0
Gm38260	0	0	0	0	0	0	0	0	1	0	0	0	0	0	0	0	0	0	0	0	0	0	0	0	0	0	0	0	0	0	0	0
Gm37628	0	0	0	0	1	0	0	0	0	0	0	0	0	0	0	0	0	0	0	0	0	0	0	0	0	0	0	0	0	0	0	2
Gm38198	0	0	0	0	0	0	0	0	0	0	0	0	0	0	0	0	1	0	0	0	0	0	0	0	0	0	0	0	0	0	0	0
Gm37077	0	1	0	0	0	0	0	0	0	0	0	0	0	0	0	2	0	0	0	0	0	0	0	0	0	0	0	0	0	0	0	0
Gm5524	0	0	0	0	0	1	1	0	0	0	0	0	0	0	0	0	0	0	0	0	0	0	0	0	0	0	0	0	0	0	0	0
Gm19028	0	0	0	1	0	0	0	1	0	1	1	1	1	1	1	0	0	0	0	1	1	2	0	0	0	0	1	2	1	0	0	0
Gm7846	1	2	2	0	1	2	1	0	3	9	2	1	1	1	0	12	1	2	0	6	1	2	0	2	2	3	0	0	0	3	1	0
Gm5697	0	0	0	0	0	0	0	0	0	0	0	0	0	0	0	0	0	0	0	0	0	0	0	0	0	1	0	0	0	1	1	0
Gm6462	0	0	0	0	0	0	0	0	0	0	0	0	0	0	0	0	0	0	0	0	0	0	0	0	0	0	0	1	0	0	0	0
Gm18033	0	0	0	0	0	0	0	0	0	0	0	0	0	0	0	1	0	0	0	0	0	0	0	0	0	0	0	0	0	0	0	0
Gm5525	1	5	4	2	13	3	5	7	4	4	4	2	4	7	3	3	7	3	4	5	5	10	8	2	8	14	2	1	9	6	4	5
Gm7858	0	0	0	0	0	0	0	0	0	0	0	0	0	0	0	1	0	0	0	0	0	0	0	0	0	0	0	0	0	0	0	0
Gm9898	0	0	0	0	0	0	0	0	0	0	0	0	1	0	0	0	0	0	0	0	0	13	0	7	0	0	0	0	0	0	0	0
Gm6473	0	0	0	1	0	0	0	1	0	1	0	0	0	0	0	1	0	0	0	1	0	0	0	0	0	0	0	1	0	0	1	2
Gm2914	0	0	0	0	0	0	0	0	0	0	0	0	0	0	0	0	0	0	0	0	0	0	0	0	0	1	0	0	0	0	0	0
Phf3	1455	3328	1956	1935	2641	3795	3466	3592	2958	2381	2107	2660	1860	2469	1660	4497	1895	4043	3122	3555	2707	2596	1698	2296	2499	4535	1550	2833	2564	4627	2698	2964
Gm37522	6	12	38	1	9	35	37	22	47	20	2	2	68	1	24	145	56	0	60	1	27	29	28	36	33	41	149	8	41	94	30	102
Gm37906	56	145	136	37	115	90	188	10	247	161	171	12	200	56	56	39	91	4	6	177	172	125	27	129	13	267	158	0	262	320	4	20
Ptp4a1	1	3	0	2	4	1	1	2	2	1	0	0	2	0	1	1	6	2	6	0	0	1	0	0	0	4	1	2	1	1	2	3
Ptp4a1_ENSMUSG00000026064	218	519	323	194	674	507	606	891	440	95	230	286	457	441	90	562	201	236	418	1112	336	654	557	272	405	417	404	60	75	448	202	215
Gm5698	0	0	0	0	0	0	0	0	0	0	0	0	0	0	0	0	0	0	0	0	0	0	0	0	0	0	0	0	0	0	0	17
Gm9458	0	2	0	0	0	0	0	0	0	0	0	0	0	0	0	0	0	0	0	0	0	0	0	0	0	0	0	0	0	0	0	0
4931428L18Rik	2	15	0	0	0	3	5	0	1	0	0	0	0	0	0	0	0	0	0	0	44	0	0	11	0	0	0	2	9	0	0	5
Gm28644	1	0	0	0	0	0	0	0	0	0	0	0	0	0	0	0	0	0	0	0	0	0	0	0	0	0	0	0	0	0	0	0
Gm29128	6	0	2	0	5	0	4	0	0	0	0	0	0	0	0	0	0	2	0	0	0	13	0	29	0	0	4	0	12	0	0	0
Gm7893	0	0	0	0	0	0	0	0	0	0	0	0	0	0	1	0	0	0	0	0	0	0	0	0	0	0	0	0	25	0	0	11
Gm6489	0	0	0	0	0	0	0	0	0	0	0	0	0	0	0	0	0	0	0	0	0	0	0	0	0	1	0	0	0	0	0	0
Eef1a1-ps2	0	0	0	0	1	0	0	0	1	0	0	0	0	0	0	0	0	0	0	0	0	0	0	0	0	0	0	0	0	0	0	0
Gm19680	0	1	2	2	6	0	5	0	1	3	0	7	1	3	0	13	0	3	2	2	7	3	0	0	1	0	8	2	0	0	0	0
Khdrbs2	0	0	0	1	1	0	0	0	1	0	0	1	8	1	0	2	1	0	0	0	0	0	0	0	0	1	1	0	1	0	0	0
Gm37110	0	1	0	0	0	0	0	0	1	0	1	0	0	1	0	1	2	0	0	0	0	0	0	2	0	0	1	0	0	1	0	0
Gm5415	0	0	0	0	0	0	0	0	0	0	0	0	0	0	0	0	0	0	0	0	0	0	0	0	0	0	0	0	0	0	1	0
Gm37426	0	0	0	0	0	0	0	1	0	0	0	0	0	0	0	0	0	0	0	0	0	0	0	0	0	0	0	0	0	1	0	0
Gm37724	0	0	0	0	0	0	0	0	1	0	0	0	0	0	0	1	0	0	0	1	0	0	0	0	0	1	0	0	0	0	0	0
Gm7114	1	2	0	0	2	2	3	1	0	1	0	0	0	3	5	5	1	1	1	2	1	3	2	1	4	2	4	2	1	2	3	1
Gm7933	0	0	0	0	0	0	1	0	0	0	0	1	0	0	0	0	0	0	1	0	1	0	0	0	0	1	0	0	0	0	0	0
Gm23453	0	0	0	0	0	0	0	0	0	1	0	0	0	0	0	0	0	0	0	0	0	0	0	0	0	0	0	0	0	0	0	0
Prim2	302	429	369	679	565	282	437	714	363	374	338	268	213	372	259	146	117	461	300	79	221	418	206	343	68	263	67	108	136	352	145	146
Gm29228	2	8	0	0	1	0	5	0	8	0	0	0	0	0	1	3	0	0	2	1	27	0	0	7	0	0	3	1	0	3	3	0
Gm37618	37	2	7	9	108	0	42	262	22	3	7	205	103	83	0	6	34	1	3	96	70	17	34	60	2	78	8	7	0	12	0	0
Gm17813	0	0	0	0	0	0	0	0	0	0	0	0	0	0	5	0	0	2	0	0	0	0	0	0	0	4	0	0	0	0	0	0
1700001G17Rik	0	0	0	0	0	0	1	0	1	0	0	0	0	38	0	0	3	0	0	0	0	0	0	0	6	3	0	5	0	0	0	0
Gm38173	0	0	0	0	0	0	0	0	0	0	0	0	0	0	0	0	0	0	0	0	0	0	0	0	0	0	0	0	0	0	2	1
Rab23	134	285	50	77	109	151	350	585	68	124	50	50	17	22	18	175	86	145	55	110	237	28	53	145	105	511	296	453	187	159	328	510
Bag2	2	18	0	1	4	0	4	4	2	0	0	0	0	2	19	1	39	21	0	0	1	0	22	0	2	71	7	68	42	3	55	155
Zfp451	683	1642	814	896	1464	1014	2128	2720	1871	1524	1288	2112	1105	876	967	1609	1043	2283	1007	1124	1678	1258	1004	1396	902	1384	667	753	965	1782	630	800
Gm15455	1	2	2	3	2	0	3	1	0	0	2	13	0	0	3	8	1	2	1	0	1	1	2	1	1	0	2	2	2	4	1	3
Bend6	136	125	96	121	303	116	178	120	117	4	77	27	26	26	7	78	0	103	43	178	35	3	40	108	7	32	50	15	33	29	3	0
Gm37067	19	1	0	0	60	118	31	37	2	0	0	0	6	0	0	0	0	0	0	0	0	30	0	0	0	12	0	0	0	0	19	0
Dst	10536	18485	11577	11824	15826	15027	24135	24025	9262	8400	7927	10843	5519	4393	5658	11508	5204	15355	10838	15816	5804	4921	7736	9930	2674	4788	3040	7192	3426	1936	2650	3154
Gm37354	149	65	86	33	115	129	200	336	104	59	51	11	24	1	4	106	20	16	33	214	3	138	16	55	6	27	7	96	3	8	3	5
Gm28631	3	0	5	5	30	0	0	0	0	0	1	0	0	0	0	0	0	0	6	0	0	0	0	0	0	0	1	0	0	0	0	0
Gm23792	3	4	21	0	0	0	0	0	0	0	1	0	0	0	0	0	0	0	0	4	0	0	0	0	0	0	0	0	0	0	0	0
Gm38157	105	3	25	55	44	61	111	129	101	88	45	4	20	153	4	0	58	3	63	3	2	0	0	42	4	0	5	0	0	3	1	4
Mir6896	0	0	2	1	2	1	3	3	0	2	8	0	0	0	0	0	0	4	0	0	0	0	0	2	0	0	0	0	0	0	0	1
Gm26788	126	97	104	33	225	160	377	272	78	46	139	107	129	45	52	131	73	69	38	173	46	122	117	139	48	133	106	85	23	27	2	37
A930005N03Rik	52	14	19	1	70	101	8	4	22	0	4	17	6	82	1	0	14	0	4	0	18	75	8	9	0	0	24	1	0	12	0	0
Gm3052	2	0	0	0	15	12	7	1	0	2	0	0	21	1	0	0	2	2	0	0	0	4	2	13	0	3	1	0	0	31	0	3
Gm37233	206	379	196	65	320	1003	378	139	311	212	232	13	258	103	329	309	392	632	117	108	322	513	234	295	26	215	162	386	300	356	185	127
Ccdc115	581	947	565	857	788	859	886	1060	365	456	280	193	281	311	183	759	612	654	311	728	660	642	345	553	280	444	176	217	418	561	385	197
Gm28306	1	0	0	0	0	0	0	0	0	0	0	0	0	0	0	0	0	0	0	0	0	0	0	0	0	0	0	0	0	0	0	0
Imp4	216	362	505	378	472	305	444	601	464	210	288	422	210	1380	241	564	456	387	409	519	244	616	260	384	181	517	130	156	594	777	273	220
Ptpn18	80	173	50	65	152	120	116	137	297	246	161	153	249	264	239	475	309	514	380	305	401	514	232	150	207	292	158	241	355	443	219	140
Gm28417	5	6	2	2	3	1	30	13	30	1	18	0	23	6	3	5	7	5	2	15	3	10	11	7	253	34	12	23	34	129	20	34
4930568A12Rik	2	8	0	1	10	0	3	0	29	22	37	0	24	5	4	4	12	2	18	20	8	67	3	20	0	17	30	3	1	12	0	15
Prss39	0	0	0	0	0	0	0	0	0	61	0	0	0	0	0	0	0	0	0	0	0	29	0	0	0	0	0	0	0	0	0	0
Arhgef4	21	16	42	47	21	4	103	106	21	14	122	8	15	13	26	63	9	60	37	78	3	28	68	8	22	32	33	113	52	100	108	98
Gm37224	0	0	0	0	0	0	0	0	0	0	0	0	0	0	0	0	0	0	0	0	0	0	0	0	0	0	0	0	0	0	0	2
Gm37845	0	0	0	0	0	0	0	0	0	0	0	0	0	0	0	0	0	0	0	0	0	0	0	0	0	1	0	0	0	0	2	0
Gm38336	4	12	2	4	9	1	2	24	5	0	0	11	2	0	0	7	0	12	0	17	0	6	7	7	2	11	0	0	3	4	0	2
Fam168b	1142	2495	1310	1374	1844	2975	2612	3176	1819	1256	1096	1723	1134	1599	705	2343	709	1497	1906	1445	2302	2595	1438	1542	779	1800	741	739	1000	2325	762	814
Gm37127	65	132	82	4	67	0	102	113	179	14	30	184	220	80	85	83	138	154	49	163	68	65	57	132	12	167	22	3	25	255	94	61
Plekhb2	969	2099	816	1043	1373	1751	1854	1928	1085	620	767	1606	721	1191	616	893	551	905	828	775	1219	965	646	865	217	715	362	688	356	635	309	371
Gm37670	0	0	0	0	1	0	1	0	1	0	0	0	0	0	0	0	0	1	0	1	0	1	0	0	0	0	1	0	0	0	0	0
Gm8009	0	0	0	0	0	0	0	1	0	0	0	0	0	0	0	0	0	1	1	0	0	1	0	0	0	1	0	1	0	0	0	0
Gm37068	0	0	0	0	0	0	0	0	0	0	0	0	2	0	0	0	0	0	0	0	0	0	0	0	0	0	0	0	0	0	0	0
Gm28415	0	0	0	0	0	0	0	0	1	0	0	0	0	0	0	0	0	0	0	0	0	0	0	0	0	0	0	0	0	0	0	0
Hs6st1	199	330	264	215	384	354	410	328	215	160	153	379	174	125	115	177	131	270	92	211	214	306	258	226	135	201	124	245	240	209	195	213
Gm33280	29	43	58	26	116	263	43	61	22	27	51	465	140	415	118	553	77	97	102	280	7	90	46	57	8	121	3	6	38	257	18	33
Uggt1	1357	2602	1376	968	2728	3092	2930	2435	2544	1891	1095	2096	2194	3262	1646	3613	1418	2624	2965	3310	2195	2730	1369	1746	1384	2626	1376	1282	1671	3322	1080	1235
Mir6897	3	0	0	0	0	0	0	0	0	0	0	0	0	0	0	0	0	0	0	0	0	0	0	1	0	0	0	0	0	0	0	0
Neurl3	248	579	242	139	391	520	313	654	1427	1923	1171	1597	1310	1852	1120	1309	1367	2181	1322	1449	2310	3231	1681	887	536	781	268	916	1224	2191	650	246
Arid5a	119	229	303	77	305	286	424	323	1260	1148	670	1492	835	879	264	1188	1410	1186	1253	620	1806	1259	773	799	465	674	115	360	638	2227	201	272
4930403P22Rik	1	1	1	5	1	0	29	0	2	5	32	0	19	18	1	55	0	0	0	56	36	66	0	26	0	19	9	0	10	25	4	5
Kansl3	254	483	292	403	515	233	661	1005	959	878	712	1518	932	995	463	1525	680	399	977	328	572	884	595	589	378	653	430	417	385	1081	327	255
Mir6898	0	0	0	0	0	0	0	0	5	0	0	0	0	1	0	0	0	0	0	0	0	0	0	0	0	0	0	0	0	2	0	0
Fer1l5	39	2	29	38	28	0	46	17	61	0	5	57	130	44	53	22	21	15	100	19	15	26	31	60	28	93	0	4	101	15	30	36
Lman2l	253	260	134	56	566	101	216	380	248	250	165	217	224	277	69	471	114	477	117	517	221	261	172	203	317	330	288	209	249	540	306	492
Cnnm4	196	435	139	140	225	275	434	420	180	355	190	181	100	297	103	373	156	209	638	181	75	381	189	215	281	304	50	273	171	272	336	291
Gm37909	7	0	7	0	2	0	2	14	2	16	7	0	3	0	7	0	1	0	10	4	1	101	3	5	1	4	0	0	3	9	1	0
Cnnm3	163	397	154	371	312	553	533	700	284	140	271	142	170	188	83	789	332	145	204	236	301	389	185	205	80	342	209	67	166	218	135	282
Ankrd23	0	2	2	0	3	0	3	1	0	0	0	3	14	3	6	0	0	0	0	10	0	9	0	2	0	5	0	1	9	3	0	0
Ankrd39	29	4	16	0	27	4	50	8	54	3	16	6	43	0	8	90	93	16	31	14	9	19	11	20	12	53	5	0	13	22	7	11
Sema4c	0	4	1	0	1	2	4	0	49	2	22	7	41	39	6	20	24	25	0	6	10	117	0	17	9	82	2	12	29	43	17	21
D430040D24Rik	5	0	0	0	0	0	0	0	12	0	1	10	0	0	2	0	0	36	0	0	0	0	0	0	0	3	0	0	1	0	1	48
Fam178b	0	0	0	0	3	0	0	0	0	0	0	0	0	0	0	0	0	0	0	0	0	0	0	0	0	0	1	0	0	0	0	0
Gm6428	0	0	0	0	2	0	1	0	0	0	1	0	0	0	0	0	0	1	0	0	0	0	0	0	0	0	0	1	1	0	1	0
Cox5b	181	469	335	473	467	681	471	461	526	843	476	352	292	199	235	755	309	837	697	944	490	503	415	453	222	365	280	479	360	484	301	188
Actr1b	517	1010	646	836	1281	2373	1096	1519	960	479	678	1035	592	737	541	2710	530	1961	989	684	1127	1140	547	496	558	1252	942	873	760	1054	1232	768
4933424G06Rik	0	0	0	28	0	0	0	0	0	0	0	3	0	12	0	0	0	0	6	0	0	1	0	0	0	0	0	0	0	1	0	0
Gm33533	0	0	0	0	0	0	0	0	0	0	0	0	0	0	0	0	0	0	0	0	0	0	0	0	0	0	0	0	0	1	0	0
Zap70	29	87	98	28	64	109	44	61	167	122	55	367	38	37	50	114	125	213	108	173	159	214	113	53	36	352	89	55	152	464	37	32
Gm18828	0	16	0	0	4	0	0	4	70	0	6	0	2	1	0	0	7	0	1	0	42	0	0	52	0	55	0	0	0	17	10	0
Tmem131	2559	5419	2471	3448	5748	4919	6181	7288	7756	7375	3388	4614	5699	8489	3541	9803	4151	5836	4588	4025	7445	5396	3442	4037	2846	5248	2045	3518	3649	7396	2853	2598
Gm37506	3	0	0	5	0	58	13	10	37	14	22	0	43	15	5	22	6	0	0	0	1	0	0	6	3	15	17	0	12	19	6	1
Gm38115	48	72	20	24	138	7	129	58	380	172	135	28	422	1682	65	187	55	6	74	34	26	58	40	49	0	179	2	7	77	309	23	69
F830112A20Rik	60	117	16	14	82	54	170	191	512	412	162	217	666	1470	128	186	54	59	114	33	28	159	51	176	60	285	34	50	165	496	81	29
Rpl12-ps1	1	5	3	4	5	8	3	3	2	2	6	1	2	3	5	4	2	5	4	3	1	2	1	4	3	8	8	2	3	3	3	1
n-R5s210	0	0	0	0	0	0	2	0	0	0	0	0	0	0	0	0	0	0	0	0	0	0	0	0	0	2	0	0	0	0	0	0
Vwa3b	0	0	8	0	3	0	5	0	118	2	13	1	4	0	7	209	0	12	15	22	0	18	0	1	84	242	72	485	82	48	198	278
Gm37020	0	0	0	0	0	0	0	0	0	0	0	0	0	0	0	0	0	0	0	0	0	0	0	0	0	6	0	0	0	0	0	2
1700074A21Rik	0	0	0	0	0	0	0	0	4	0	0	0	0	0	0	0	0	0	0	0	0	0	0	0	0	0	0	0	0	0	0	0
Inpp4a	350	915	402	334	1012	1007	1088	893	1003	468	575	822	916	646	896	2643	992	763	671	1103	1180	1354	593	782	368	1114	498	672	614	1341	323	530
4930439A04Rik	0	0	24	0	9	0	37	13	15	6	19	0	30	76	13	0	13	1	0	2	121	60	0	48	5	67	10	0	14	80	4	0
Gm37135	4	0	22	0	0	0	2	0	0	1	7	0	13	0	1	1	0	0	0	0	0	3	0	3	1	0	6	0	6	9	0	2
Coa5	1591	4333	2974	2600	3861	4024	4757	4467	3396	4525	3047	3384	2468	3379	2197	5313	3156	6054	5395	5642	5215	4640	2414	3077	1041	2414	1244	1583	1243	2676	1396	1440
Unc50	363	619	407	752	771	862	585	514	486	731	529	491	430	441	437	632	497	898	561	395	1003	848	293	435	474	859	575	334	262	874	442	423
Mgat4a	1381	2438	1873	2139	2206	3051	3607	2528	3729	2201	2441	3253	1940	2129	1527	4696	2268	3700	2060	3874	2196	3396	2364	2297	1000	2273	1065	1459	978	2121	1055	1146
4930594C11Rik	109	46	27	79	152	77	77	48	63	280	74	54	135	91	29	130	73	8	82	91	59	86	21	52	1	103	9	2	27	74	59	1
Gm43213	7	3	13	1	12	41	5	28	28	5	21	3	41	58	14	37	24	38	0	0	25	20	15	14	0	17	0	1	21	24	6	7
2010300C02Rik	0	0	0	0	2	0	0	0	2	0	5	4	6	4	1	9	0	0	0	0	0	0	5	19	126	336	184	437	161	10	512	610
4930556I23Rik	0	0	0	0	0	0	0	0	0	2	0	0	0	0	0	0	0	0	0	0	0	0	0	0	42	0	0	0	6	0	2	12
4930470B04Rik	0	0	0	0	0	0	0	0	0	0	0	0	0	0	0	0	0	0	0	0	0	0	0	0	84	0	0	3	9	0	6	9
Gm19863	0	0	0	0	0	0	0	0	0	0	0	0	0	0	0	0	0	0	0	0	0	0	0	0	0	2	0	0	0	0	0	0
Tsga10	86	106	98	97	134	598	219	365	514	336	241	418	290	299	286	195	183	225	193	402	452	284	270	256	452	703	443	764	233	367	321	816
Lipt1	2	4	2	0	2	0	3	0	4	0	0	0	12	0	2	5	0	0	14	0	4	2	0	0	0	8	2	0	33	22	33	23
Mitd1	131	300	225	145	563	454	224	461	403	105	359	377	192	111	218	164	264	250	345	331	369	349	306	250	354	377	326	234	377	693	343	254
Mrpl30	400	936	429	546	896	492	914	804	901	529	392	1661	513	639	491	695	734	761	1294	989	852	847	514	597	669	801	456	267	582	777	568	670
Lyg2	0	0	0	0	0	0	0	0	0	0	0	0	0	0	0	0	0	0	0	14	0	0	0	0	0	0	0	0	0	0	0	0
Gm15457	0	0	0	0	0	1	0	0	0	0	0	0	0	0	0	0	0	0	0	0	0	0	0	0	0	0	0	0	0	0	0	0
Txndc9	499	785	548	395	638	766	658	638	479	454	448	489	401	457	330	1665	322	646	477	1166	680	462	420	418	304	684	618	729	739	736	304	372
Eif5b	2809	3677	2801	2708	4424	4019	5247	5146	3535	3018	2299	3160	2216	3052	2229	3933	2570	3731	3992	3442	3082	4005	2483	2695	1960	3579	1730	2242	2048	3313	1910	2296
Rev1	150	385	134	263	158	319	208	351	468	241	200	495	341	583	135	304	67	167	192	237	87	286	159	387	186	359	101	275	160	335	96	227
Gm37062	16	18	0	23	18	1	43	379	13	222	42	6	14	44	0	1	1	75	0	562	36	48	67	37	13	56	78	1	14	43	2	0
Gm5099	0	0	0	0	1	0	0	0	0	0	0	0	0	0	0	0	0	0	1	0	0	0	0	0	0	1	0	0	0	0	0	0
Aff3	95	238	43	76	91	310	277	138	632	709	190	549	461	767	340	455	139	239	147	80	63	219	179	266	573	1088	399	104	985	2759	266	288
Gm16150	10	1	8	0	4	3	4	12	49	25	13	9	29	7	37	23	4	0	0	0	5	19	0	2	3	68	27	0	65	135	0	20
Gm16151	4	3	7	0	28	0	10	27	26	41	18	0	14	41	6	9	34	0	1	0	0	0	0	4	16	72	6	0	22	140	1	9
Gm16152	2	9	10	0	37	0	18	37	51	0	5	0	62	17	18	90	10	0	2	0	2	9	3	14	13	160	12	0	45	90	5	8
Gm34727	2	0	98	62	97	1	14	12	9	82	0	0	122	144	2	29	9	0	0	2	5	7	3	13	2	48	24	0	22	103	0	7
Lonrf2	0	0	0	0	0	0	0	0	0	0	0	0	0	0	0	0	0	0	0	0	0	0	0	0	0	0	0	0	0	21	0	0
Chst10	77	27	41	11	31	67	27	3	64	1	12	29	62	37	80	231	27	8	4	6	2	11	11	31	102	147	24	15	69	344	40	27
Gm37707	0	0	0	0	5	0	0	0	0	0	0	0	7	2	0	0	0	0	0	0	0	0	0	0	0	0	0	0	0	4	0	0
Gm6621	0	0	1	0	1	0	0	0	0	0	0	0	2	0	0	3	2	0	0	0	0	1	0	1	2	0	0	0	1	2	0	0
Pdcl3	180	584	209	287	480	392	515	528	330	233	307	376	226	281	188	617	217	580	495	347	142	376	250	281	87	452	221	433	278	632	180	339
Gm37309	0	0	0	0	0	0	2	0	0	0	4	0	36	0	0	62	25	1	0	6	0	0	0	2	0	3	0	4	9	49	8	0
Gm37091	0	0	0	0	0	0	0	0	1	0	0	0	0	0	0	0	1	1	0	0	0	0	0	1	1	1	0	0	0	1	0	0
Npas2	27	1	0	3	0	0	0	0	54	0	2	59	23	0	78	29	0	0	10	12	0	0	0	0	71	164	35	360	91	63	247	269
Gm20428	0	0	0	0	0	0	0	0	0	0	0	0	0	1	0	0	0	0	0	0	0	0	0	0	0	0	0	0	0	0	0	1
Gm3617	0	1	0	1	2	2	1	1	2	1	1	1	1	2	1	30	0	0	0	0	0	0	5	0	0	2	0	0	0	1	1	0
Rpl31	1494	3408	1736	2310	3678	3369	3422	3152	4422	3814	3104	3705	2933	3228	2762	4402	2344	4526	4510	5833	3801	3089	3171	2879	4624	5681	2670	2701	4086	5860	3510	3048
Tbc1d8	199	383	91	48	411	158	175	128	3182	2901	2164	2516	2504	3366	1076	4096	787	1208	1113	1309	1176	1050	664	506	551	870	462	652	998	1739	488	268
Gm37265	0	0	0	0	5	0	0	0	48	0	39	0	14	66	0	1	2	0	0	16	0	2	0	0	0	19	0	0	3	8	0	0
Cnot11	350	530	300	158	585	341	359	1013	817	686	419	1000	556	419	378	633	600	694	195	1052	747	443	349	574	335	506	193	141	269	411	322	358
Gm15832	98	232	15	11	75	121	73	70	503	240	281	397	281	225	111	351	286	378	196	498	223	591	377	426	215	120	142	204	27	124	30	5
Snord89	10	34	16	2	48	107	26	16	108	253	32	31	52	94	15	86	75	77	55	60	81	130	50	95	0	38	14	109	6	17	3	7
Rnf149	725	1639	886	1021	1039	922	1542	2008	2584	3688	2387	3669	1700	1417	931	2693	2107	4410	3495	4131	2412	2429	2174	2560	826	988	947	1718	570	979	239	391
Gm23722	64	219	59	73	19	167	64	45	214	71	226	58	135	87	293	77	355	305	141	400	501	197	88	99	25	83	75	31	52	99	38	15
Gm5100	0	2	1	0	1	3	1	3	1	2	2	1	1	5	0	6	1	5	1	0	3	0	5	3	2	2	2	0	2	1	3	2
Creg2	101	235	405	332	268	377	478	614	219	558	366	517	259	118	117	570	192	920	1225	663	368	269	288	374	17	140	73	132	42	54	63	49
D930019O06Rik	0	18	1	0	19	13	16	0	6	0	0	17	0	6	25	0	3	0	4	12	1	0	29	1	0	0	0	0	0	0	0	0
Gm3646	0	0	0	0	0	0	0	0	0	0	0	0	0	0	0	0	0	0	0	0	0	0	0	0	1	0	0	0	0	0	0	0
1700066B17Rik	0	0	0	0	0	0	0	0	15	0	14	0	25	0	90	0	1	8	22	2	0	0	29	11	0	1	0	0	0	26	0	0
Map4k4	648	1124	720	507	1004	1326	1517	1577	3519	2999	2139	2583	2421	3067	1524	4116	1904	2397	2068	2003	1963	2095	1202	1657	1131	2404	832	2142	1411	3166	443	729
4930456G14Rik	0	0	0	0	0	0	0	0	1	0	0	0	0	0	0	0	0	0	0	0	0	0	0	0	0	0	0	0	0	0	0	0
Il1r2	27	134	4	5	77	81	61	32	670	333	193	191	540	392	153	385	1652	1155	685	1118	2545	2919	1985	1819	22	176	191	141	104	376	191	47
Gm16894	27	22	0	3	4	0	0	3	181	69	26	1	129	221	3	176	552	232	415	521	911	686	245	425	45	27	115	3	152	44	2	7
Gm37347	104	22	39	5	65	58	66	96	1027	138	376	142	873	1749	192	762	2833	2153	1101	1673	4398	4058	2214	2405	514	386	252	116	210	443	24	94
Il1r1	21	156	50	0	76	95	90	317	105	266	174	89	118	141	32	118	5	259	64	82	6	113	58	117	48	379	291	293	212	256	446	589
Gm38070	2	3	1	1	16	2	1	11	8	5	5	37	10	5	2	3	2	12	3	2	3	108	3	8	0	3	23	0	0	41	0	1
Il1rl2	284	796	339	297	794	558	939	633	299	50	105	70	176	15	182	45	112	308	511	477	169	224	213	180	273	302	179	95	190	73	155	200
Gm17970	8	26	0	0	17	35	20	211	6	0	7	0	9	75	0	0	3	0	9	22	0	2	17	0	0	1	0	11	0	4	0	8
Il1rl1	26	21	14	12	116	10	19	28	84	101	42	61	39	12	84	51	24	110	70	45	17	54	102	85	59	69	0	5	106	129	12	42
Il18r1	399	759	258	110	1001	836	744	759	1348	1270	742	1039	834	1747	862	1420	832	1361	645	560	781	846	658	644	1742	4378	1610	1915	2006	4102	1897	3055
Il18rap	282	987	251	369	620	776	722	706	1000	1289	706	522	784	794	414	1234	1371	1743	723	1607	1414	1602	949	672	964	2601	602	360	1637	5417	381	178
Slc9a4	2161	3849	2182	2609	4877	3237	4158	4048	35	69	19	0	19	10	95	30	171	246	384	401	360	231	313	247	21	57	98	29	128	36	125	111
Gm37435	0	0	0	0	0	0	0	0	0	0	0	0	0	0	0	0	0	0	0	0	0	0	0	1	0	0	0	0	0	0	0	0
Slc9a2	134	512	322	524	755	181	485	674	23	0	11	0	0	0	1	0	8	17	12	25	27	116	19	35	29	77	47	132	47	0	112	198
Gm37623	0	0	5	0	11	0	0	0	0	0	0	0	0	0	0	0	0	0	0	0	0	0	0	0	0	0	0	0	0	0	0	0
Gm37915	1	3	0	0	6	0	8	1	0	0	0	0	0	0	0	48	0	0	0	1	0	13	0	0	0	0	0	0	0	0	0	0
Mfsd9	0	0	2	0	27	33	24	13	0	0	0	8	0	4	0	0	5	8	141	1	0	0	7	1	0	11	18	2	0	0	9	7
Tmem182	0	0	0	0	0	0	1	0	0	0	0	0	0	0	0	0	0	0	0	0	0	14	0	0	0	0	0	0	0	0	0	0
Gm5267	0	0	0	0	0	0	0	0	0	0	0	1	0	2	0	0	1	0	0	0	1	1	0	0	1	0	0	0	0	0	0	0
Gm8176	0	0	0	0	0	0	0	2	0	0	0	0	0	0	0	0	0	0	0	0	0	0	0	0	0	0	0	0	0	0	0	0
4930420N18Rik	0	0	0	0	0	0	0	0	0	0	0	0	0	0	0	0	0	0	0	0	0	0	0	0	0	0	0	0	0	1	0	0
Gm20646	0	0	0	0	0	0	0	0	0	0	0	0	0	0	0	0	0	0	0	0	0	0	0	0	0	0	0	0	0	1	0	0
Dalir	0	0	0	0	0	0	0	0	0	0	0	1	0	0	0	0	0	0	0	0	0	0	0	0	0	0	0	0	0	0	0	0
Mrps9	120	322	259	60	297	166	318	202	572	185	231	453	252	223	194	487	176	324	222	383	169	292	172	310	167	277	202	83	166	389	99	99
Gm23126	0	0	0	0	1	0	5	1	3	0	5	0	1	3	0	2	0	0	79	4	1	1	0	18	2	0	0	4	1	4	0	3
Gpr45	0	0	0	0	0	0	0	0	0	0	0	2	0	0	0	0	0	4	0	0	0	0	0	0	0	0	0	0	0	2	0	0
Tgfbrap1	370	685	380	760	922	1454	892	1464	600	1125	410	527	391	647	199	953	552	324	879	777	1066	971	360	537	531	693	669	373	617	805	253	513
Gm28782	1	0	0	0	2	0	0	0	0	12	0	0	4	0	0	0	0	0	2	0	0	0	0	4	2	1	0	0	0	1	0	0
8430432A02Rik	0	0	5	29	2	0	1	0	6	16	1	20	1	0	3	0	0	0	0	0	0	0	0	17	0	1	0	0	0	0	41	0
AI597479	74	535	82	410	162	352	471	772	177	234	180	145	108	188	188	153	81	141	82	455	250	384	119	284	133	321	205	225	288	326	169	223
Fhl2	11	9	0	0	7	0	0	22	3	50	4	0	0	39	0	26	37	3	3	23	2	4	1	2	14	70	30	58	31	38	24	94
Gm8210	0	1	1	2	3	5	1	2	0	6	2	3	0	0	0	2	4	3	5	5	1	0	1	2	0	0	0	1	0	0	0	0
Gm29040	0	0	0	0	0	0	0	0	1	0	0	0	0	11	0	0	0	0	0	0	0	0	0	0	0	0	0	0	0	0	0	0
Gm29610	0	0	0	0	0	0	0	1	0	0	0	0	0	0	0	0	0	0	0	0	0	0	0	0	0	0	0	0	0	1	0	0
Nck2	21	22	74	31	25	32	30	135	254	116	134	139	327	224	59	316	29	51	16	125	6	60	27	70	104	208	68	116	150	261	76	193
Gm37536	19	45	1	0	12	0	46	8	103	6	21	130	49	83	5	56	67	2	0	0	0	7	4	3	4	91	33	13	103	74	7	2
Gm38228	3	10	6	0	1	14	18	0	80	4	14	0	18	33	0	27	3	0	0	6	20	57	4	8	0	25	13	0	22	55	21	7
Ecrg4	10	1	3	14	1	0	5	1	1	3	2	0	0	19	2	3	3	131	2	4	32	0	0	3	0	18	2	23	4	23	8	36
Gm29155	3	1	0	92	8	0	17	19	31	0	0	0	12	87	6	3	0	21	0	17	5	2	0	3	0	0	0	0	0	54	0	1
Gm29157	3	0	8	0	4	0	2	2	9	0	0	0	40	1	0	0	0	0	0	0	4	9	0	2	0	2	0	0	0	17	0	0
Gm29156	12	12	3	0	11	0	15	16	14	0	1	0	19	7	26	3	0	0	0	0	14	0	0	37	0	30	0	0	2	50	0	0
Uxs1	421	634	461	501	769	646	979	798	418	507	120	183	288	245	226	625	297	142	360	348	278	299	176	291	185	293	135	378	219	332	174	182
Gm16103	0	0	1	0	0	1	2	0	1	0	0	0	2	2	0	0	0	1	0	1	0	0	0	0	0	1	0	0	0	5	2	0
Gm19587	2	1	1	1	1	3	2	2	0	4	0	9	1	0	0	3	0	2	4	1	2	2	1	4	1	1	2	0	1	1	1	3
Tpp2	1721	2693	1647	1579	2980	2919	3125	3957	2993	2559	1791	1405	2384	3175	1709	3776	2082	3077	2269	3128	2601	3998	2205	2190	1853	3234	2208	1307	2053	4039	1382	1776
Mettl21c	91	27	27	18	84	17	82	69	117	17	13	3	146	56	46	50	61	12	4	122	97	218	25	110	3	181	38	0	78	191	34	61
Gm15838	0	0	10	0	0	5	9	15	0	0	0	1	2	43	0	2	0	5	0	0	42	0	13	3	0	0	0	0	0	24	0	1
Gm8251	37	2	7	0	28	26	42	17	60	23	8	0	8	35	1	92	0	1	0	1	74	1	6	44	17	109	21	8	55	84	0	22
Tex30	66	83	49	44	100	24	85	78	65	27	45	98	28	64	38	46	34	74	41	58	118	39	11	27	68	93	120	2	31	87	76	57
Poglut2	198	415	220	69	157	282	179	347	126	208	87	10	95	32	77	118	111	114	126	187	238	107	127	79	75	96	23	95	80	112	82	90
Bivm	226	368	226	428	695	562	329	825	402	411	180	113	196	201	184	132	196	254	344	262	295	416	244	319	233	235	203	129	316	242	194	342
Ercc5	272	342	219	236	296	207	403	606	419	461	172	192	298	308	59	449	328	211	182	293	173	422	202	242	121	442	300	251	296	800	252	255
Mettl21e	0	0	0	0	0	0	0	0	0	0	0	0	0	0	0	0	0	0	0	0	1	0	0	0	0	0	0	0	2	0	0	0
Gm15833	0	0	0	0	0	0	0	0	0	0	0	0	0	0	1	0	0	0	0	0	0	0	0	0	0	0	0	0	0	0	0	0
Txn-ps1	15	16	11	13	20	5	20	15	22	18	8	13	9	14	14	27	17	32	16	26	24	18	18	15	9	5	2	7	7	8	3	7
Gulp1	2	0	0	0	28	37	0	0	44	0	3	0	3	0	8	26	0	6	0	1	0	0	0	4	5	116	24	3	24	7	6	144
Gm37626	0	0	0	0	0	0	0	0	0	0	0	0	2	0	5	0	0	0	0	0	0	0	0	0	0	0	2	0	0	1	0	21
Gm16102	0	0	0	0	0	0	0	0	0	1	0	0	0	0	0	0	0	0	0	0	0	2	0	0	0	0	0	0	0	0	0	0
4930521E06Rik	0	0	0	0	0	0	0	0	0	0	0	0	0	0	0	0	0	0	0	0	0	0	0	0	0	0	0	0	0	1	0	0
Gm38110	1	3	1	1	2	0	0	1	4	1	1	5	2	0	0	2	1	0	0	2	2	1	0	1	1	8	0	0	0	2	0	0
Gm19480	0	0	0	0	1	0	0	0	0	0	0	0	0	0	0	0	0	1	0	0	0	0	0	0	0	0	0	0	0	0	0	0
Gm5268	0	0	0	0	0	0	0	0	1	0	1	0	0	0	0	0	0	0	0	1	0	0	1	0	0	0	0	0	1	0	0	0
Col3a1	79	150	33	0	97	195	16	264	265	222	108	59	107	106	228	498	52	27	104	99	106	114	29	55	646	496	343	67	571	714	422	661
Col5a2	12	0	8	6	13	19	12	0	2	0	18	0	6	8	26	64	0	3	33	0	9	0	0	2	4	131	4	0	102	84	42	176
Gm38211	14	0	0	0	0	0	0	0	0	0	0	0	0	0	0	0	0	0	0	0	0	0	0	0	0	0	0	0	0	0	0	0
Gm7063	0	0	0	0	0	0	0	0	0	0	0	0	0	0	0	1	0	0	0	0	0	0	0	0	0	0	0	0	0	0	0	0
Gm8304	0	0	0	0	0	1	0	0	0	0	0	0	0	0	1	0	0	1	0	0	0	0	0	0	1	1	0	0	0	0	0	0
Wdr75	249	629	218	220	633	726	498	1094	960	593	277	1241	284	121	132	709	250	290	402	270	313	344	168	371	470	621	104	104	487	894	335	280
Gm28906	0	0	0	0	0	0	0	0	0	0	0	0	0	0	0	0	0	0	0	0	0	0	0	0	0	0	7	2	0	0	0	0
Gm5526	50	148	77	118	165	158	93	168	87	98	48	82	53	81	55	143	119	127	104	92	98	131	75	68	67	69	48	52	74	66	65	45
Gm5269	0	0	0	0	0	0	0	0	1	0	0	0	0	0	0	0	0	22	0	0	2	0	2	32	0	0	1	0	0	1	0	0
Gm18303	0	0	1	0	0	0	0	0	0	0	0	0	0	0	0	0	0	0	22	0	40	39	0	3	78	0	2	0	0	0	0	0
Slc40a1	32	14	9	41	71	28	89	192	1	11	69	155	4	3	164	40	886	424	218	1040	648	773	460	518	18	199	50	52	57	90	39	24
Gm9496	0	0	0	0	0	0	0	0	0	0	0	0	1	0	0	0	0	0	0	0	0	0	0	0	0	0	0	0	0	0	0	0
Rpl23a-ps1	1	2	0	0	0	0	0	1	4	3	2	0	0	2	1	2	0	0	0	1	1	1	0	1	0	2	1	0	1	0	0	1
Stk-ps2	0	0	0	0	0	0	0	0	0	0	0	0	0	0	0	0	0	0	0	0	0	0	0	0	0	0	1	0	0	0	0	0
Gm18849	0	0	0	0	0	0	0	0	0	0	0	0	0	0	0	0	0	0	0	0	0	0	0	0	0	1	0	0	0	0	0	0
Dnah7b	0	4	2	0	0	0	10	0	32	2	25	0	8	0	26	320	0	2	0	0	2	0	9	4	473	986	828	697	351	29	791	1126
Gm8326	7	26	6	5	25	28	12	18	16	17	13	15	7	11	6	30	9	19	19	16	14	10	15	13	5	16	11	6	8	12	7	10
Dnah7c	13	4	11	6	10	0	23	3	58	121	24	239	33	2	2	64	9	15	0	3	0	0	0	15	621	795	525	722	442	37	672	1162
Slc39a10	1097	1759	1127	2108	2205	2103	2242	3360	1160	547	568	362	606	503	705	1369	615	1732	1142	1269	1614	1070	629	810	388	882	407	381	515	922	386	678
Gm28151	0	0	0	8	2	0	0	11	1	6	48	0	0	2	0	0	0	1	0	0	0	3	0	4	2	20	42	11	6	13	4	39
Gm37393	0	0	0	0	0	0	0	0	0	0	2	0	0	0	0	0	0	0	0	0	0	0	0	0	0	2	0	1	0	1	0	0
Gm28527	0	0	0	0	0	0	0	0	1	0	0	0	0	0	0	1	0	0	2	0	0	8	0	0	0	1	0	0	0	0	0	0
Gm28826	3	0	0	0	0	0	0	0	1	1	1	0	0	1	0	1	0	0	0	0	0	0	0	0	1	0	0	0	0	0	0	0
Gm4852	1	0	0	1	2	17	1	2	1	2	4	0	0	3	1	0	0	0	0	0	3	1	0	1	0	1	0	1	0	1	0	1
Gm18117	0	0	0	0	0	0	0	0	0	0	0	0	0	0	0	0	0	0	1	0	0	0	0	0	0	0	0	0	0	0	0	0
Gm8337	19	31	25	10	30	30	22	39	22	28	14	27	13	19	13	34	25	21	22	33	30	24	5	18	18	15	17	11	10	16	11	15
Gm22419	0	0	0	0	0	0	0	0	1	0	0	0	0	0	0	0	0	0	1	0	0	0	0	0	0	0	0	0	0	0	0	0
Gm5974	0	0	1	1	0	0	0	1	0	0	0	0	0	0	0	0	0	1	0	1	0	0	1	0	0	0	0	0	0	0	0	0
Gm8357	0	0	0	0	0	0	0	0	1	0	0	0	0	1	0	0	1	1	1	0	0	2	1	0	0	0	1	0	0	1	0	1
Gm6757	0	0	0	1	0	0	0	0	0	0	0	0	0	0	0	0	0	0	0	1	0	0	0	0	0	0	0	0	0	0	0	0
4933411E06Rik	0	0	0	0	1	0	0	0	0	0	0	1	0	0	0	0	0	0	0	0	0	0	0	1	0	0	0	0	0	0	2	0
Tmeff2	1	3	0	0	0	8	9	0	0	0	3	0	16	11	0	0	0	0	0	0	0	19	5	4	10	13	18	0	15	2	131	9
Gm29325	0	0	0	0	0	0	0	0	0	0	0	0	0	0	0	0	0	0	1	0	0	1	0	0	0	0	0	0	0	0	0	0
9330175M20Rik	0	0	0	0	0	0	0	0	0	0	0	0	0	0	0	0	0	0	0	0	0	0	0	0	0	25	0	0	0	0	1	0
Cavin2	82	52	18	20	75	170	95	240	30	71	57	116	45	127	72	161	34	100	38	51	257	96	86	43	759	1128	479	506	473	275	879	1017
1700072G22Rik	0	4	0	0	0	0	0	10	0	0	0	0	0	0	0	0	0	0	0	0	0	0	0	0	0	0	0	0	0	0	0	0
Nabp1	4326	8673	5642	5988	9058	8430	10291	10897	3312	1819	2640	2272	2481	3560	1604	4667	3015	3700	3393	3011	5406	4518	2549	2893	1402	3357	1507	708	2109	5050	1270	707
Gm17767	32	12	12	48	26	5	5	2	57	156	4	81	36	66	4	7	52	22	31	20	56	71	100	43	0	90	2	0	11	65	14	1
Gm37535	0	0	0	0	0	2	0	0	3	0	0	0	26	17	0	0	0	0	0	0	7	0	0	0	1	7	0	0	22	1	0	0
Myo1b	0	12	0	43	52	0	9	15	136	71	20	68	44	40	45	114	44	33	20	9	35	44	37	36	730	1228	547	863	534	87	988	1535
Gm29453	0	0	0	0	0	0	0	0	1	0	1	0	0	0	1	0	0	1	0	0	0	0	0	0	0	34	12	0	0	0	4	0
Gm28323	0	0	0	0	0	0	0	0	0	0	21	0	0	0	0	0	0	0	0	0	0	0	0	0	3	14	0	26	1	0	2	0
Gm8419	0	0	0	0	0	0	0	0	0	0	0	0	0	0	0	0	0	0	0	0	0	0	0	0	1	0	0	0	0	0	0	0
Gm8420	1	2	1	0	5	5	3	6	2	1	3	1	1	3	1	3	3	2	4	2	3	1	3	0	3	3	2	1	1	3	1	3
Stat4	82	295	116	33	381	174	166	192	685	501	426	389	652	652	268	864	450	266	208	284	440	409	167	217	228	803	419	75	553	1364	97	104
Gm28177	7	10	2	0	4	1	15	2	41	13	8	33	28	19	3	32	4	2	1	4	5	6	0	18	12	12	0	0	3	28	5	0
Gm3940	1	0	0	0	5	24	1	1	9	7	2	8	22	1	15	52	1	2	1	2	0	8	5	1	4	10	3	2	2	15	1	0
Gm31812	75	7	4	0	18	56	32	87	112	4	109	28	87	484	6	255	13	64	39	59	68	25	0	18	28	64	0	0	90	188	33	2
Stat1	2382	5045	2815	3535	4762	4337	4957	5399	8222	7739	5050	7696	5182	5579	3952	9418	4930	10409	8752	9739	7506	7072	5930	6371	2842	5450	2329	3328	3340	5818	2577	2041
Gm18301	138	159	171	11	189	112	118	409	508	470	185	223	293	162	77	222	213	393	107	199	187	83	195	188	199	275	26	144	142	202	129	18
Gls	2168	2775	1843	2258	3567	3698	3950	3912	5388	3692	3269	3668	4048	4003	2535	4589	3968	4456	2561	5053	4886	4128	3110	4229	2103	4420	1422	1399	2535	5776	1320	1240
Gm23460	0	0	0	0	0	0	0	0	0	0	0	0	0	0	0	0	0	0	0	0	8	0	0	0	0	0	0	0	0	0	0	0
Nab1	745	1187	892	912	1718	1597	1923	1298	2478	2230	1604	1862	1835	1556	1808	2571	1851	3852	2637	2762	2466	2992	2053	1923	1877	2416	1415	1701	1597	3051	1274	1458
Gm5976	10	0	0	2	1	0	26	1	1	3	0	1	36	1	0	2	4	1	4	1	0	52	4	2	0	4	0	1	14	3	1	4
Rps27a-ps1	5	0	1	1	5	0	0	0	2	0	0	0	9	2	2	0	1	0	9	4	0	0	0	6	0	2	7	27	1	91	0	2
Gm553	0	0	0	0	4	0	0	0	13	4	0	0	9	6	0	0	0	0	0	14	0	0	0	0	0	4	0	0	0	2	0	0
Gm28178	0	0	0	0	0	3	4	2	7	0	1	0	0	0	1	28	0	14	0	4	2	0	2	0	0	25	6	3	0	0	0	118
Gm5527	0	4	0	0	1	1	0	0	2	0	0	0	1	0	0	2	0	0	0	1	0	0	1	0	1	0	0	1	2	0	0	0
Nemp2	154	98	133	64	101	90	312	152	311	288	100	696	381	308	309	715	114	144	123	82	180	275	207	89	150	365	83	4	294	985	135	115
Gm37242	0	0	0	0	1	7	1	0	10	116	0	0	22	1	12	0	12	0	1	10	11	9	4	1	0	29	0	0	13	82	0	0
Mfsd6	109	884	108	156	325	383	355	789	668	815	174	344	513	335	568	1288	247	608	237	402	819	1382	500	560	2096	2504	1230	1812	1173	1203	1114	2910
Gm29670	2	0	12	0	0	0	0	14	17	1	3	0	12	1	1	20	0	0	8	17	16	1	0	14	2	31	0	0	8	40	0	39
Gm28650	0	0	0	0	0	0	2	0	0	0	0	0	0	0	0	0	0	0	0	0	0	0	0	0	0	0	0	0	0	0	0	0
Inpp1	153	349	167	189	380	265	447	230	562	330	138	438	516	467	139	575	201	436	243	298	329	852	174	437	601	907	186	204	620	1049	171	410
Hibch	45	22	165	22	118	93	137	184	99	46	106	57	105	151	67	151	194	192	82	153	131	54	44	162	134	501	51	643	186	220	174	263
Gm16107	0	0	0	0	0	0	0	0	0	0	0	0	1	0	0	0	0	0	0	0	0	0	0	3	0	5	0	1	19	0	0	0
1700019D03Rik	6	0	0	0	0	0	2	9	1	4	0	0	1	0	0	0	0	0	0	0	26	0	0	5	21	37	1	3	1	3	13	25
1700019A02Rik	4	1	0	0	2	0	5	0	0	0	0	0	0	0	0	0	0	0	5	4	0	0	1	0	0	0	0	0	0	0	0	1
Pms1	97	116	87	125	225	177	253	113	168	102	133	33	152	22	327	264	67	262	88	31	146	140	41	79	129	272	45	101	101	494	225	146
Gm28777	2	91	4	0	7	0	1	9	0	0	0	0	36	0	0	0	0	0	0	0	0	0	0	0	0	40	0	0	6	0	0	0
Ormdl1	76	197	113	105	200	203	214	256	159	89	110	30	78	126	118	166	172	274	245	145	99	109	75	129	75	156	102	65	127	135	86	131
Osgepl1	42	8	12	89	40	417	128	274	89	50	55	51	8	92	59	45	190	25	71	51	95	73	128	49	70	136	33	69	55	204	47	126
Gm28551	3	2	0	0	22	0	0	0	0	0	0	0	0	1	0	6	0	0	0	0	0	0	10	0	0	10	0	0	1	0	0	7
Gm18800	0	0	0	0	0	0	0	0	1	0	0	0	0	0	0	0	0	0	0	0	0	0	0	4	0	0	0	0	2	0	0	0
Asnsd1	118	155	133	242	318	287	373	152	182	340	66	86	119	292	157	233	99	220	162	157	501	108	115	133	142	147	19	28	183	161	74	40
Gm6801	0	0	0	0	0	0	0	0	0	1	0	0	0	0	0	0	0	0	0	0	0	0	0	0	0	1	0	0	0	0	0	0
Dnah7a	0	0	1	0	47	2	1	0	6	31	9	0	2	0	11	83	0	0	0	0	0	0	0	5	504	533	206	492	300	98	575	629
Gm25240	0	0	0	0	0	0	0	0	1	0	0	0	0	0	0	0	0	0	0	0	0	0	0	0	0	0	0	0	0	0	0	0
Stk17b	4255	7691	4338	4334	7753	6759	8673	10394	6306	4665	3548	3251	4343	5570	2533	7177	4638	6584	5600	5914	7419	11670	5467	6104	4616	11013	3782	1998	7559	19907	2514	1228
Gm37863	1	0	0	0	6	0	0	0	0	0	0	0	2	0	0	0	0	0	0	0	0	0	0	1	0	13	7	0	53	9	0	0
Hecw2	15	2	1	3	12	4	29	62	28	0	32	23	42	0	39	34	23	51	39	163	73	342	115	55	202	225	143	7	85	56	40	145
Mir7681	0	0	0	0	0	0	1	0	0	0	0	0	0	0	0	0	0	0	0	0	0	0	0	0	0	0	0	0	0	6	0	0
Gm37633	0	0	0	0	0	0	0	0	3	0	0	0	0	0	0	0	0	0	0	0	0	0	0	0	0	0	0	0	0	0	0	0
Gm25829	2	3	0	0	5	0	4	10	8	6	8	3	3	2	3	4	2	4	1	1	11	4	4	5	2	4	2	1	4	9	5	1
Ccdc150	15	0	1	47	0	0	9	7	6	0	0	1	6	0	0	21	0	0	0	0	0	0	0	4	60	55	123	22	31	30	77	149
Gtf3c3	455	913	763	618	1064	1109	971	497	525	450	439	920	486	419	567	715	476	671	465	670	740	799	552	425	370	736	593	436	545	841	557	537
Gm34066	0	0	0	0	0	0	0	0	0	0	0	0	4	0	0	0	0	0	0	0	0	0	0	0	14	0	0	0	0	0	0	0
Pgap1	1120	2095	1506	1849	2078	1931	3393	2563	1312	1022	1153	1845	1141	791	518	1328	970	1770	1787	1503	1913	1357	1255	1813	570	1975	781	793	1350	3125	525	408
Gm36955	37	10	21	86	61	52	91	6	113	95	77	24	40	17	134	96	53	57	58	40	2	143	8	58	41	47	6	1	42	127	28	9
Gm19637	0	1	0	0	0	0	0	0	0	1	0	0	1	0	0	0	0	0	0	0	0	0	0	0	0	0	0	0	0	0	0	0
Ankrd44	1820	3085	1805	1722	3771	3524	4197	5447	3966	2613	2038	3168	3379	3971	1821	4524	2030	3680	2174	3800	2889	3842	2508	2411	2003	5746	2405	1178	3140	8732	1171	1393
4930444A19Rik	195	56	36	45	86	56	99	190	328	100	84	108	104	45	70	336	84	129	18	109	103	366	130	220	35	253	78	33	123	405	85	43
Gm37370	40	40	32	71	83	142	103	157	167	70	65	15	101	186	71	64	222	136	126	67	179	112	37	35	48	218	39	4	104	193	53	16
Gm24053	1	0	10	23	4	1	0	6	14	0	2	0	6	19	0	1	19	3	0	0	2	1	3	16	9	30	1	0	9	11	3	0
A130048G24Rik	156	110	28	79	247	437	216	225	469	180	150	109	278	138	115	297	71	122	67	180	92	145	111	188	137	398	317	47	143	488	18	7
Sf3b1	4512	10059	4823	4880	9556	8386	10418	10147	12901	8957	6911	10655	8360	9181	6143	13884	7388	12001	7633	11197	10954	11852	6483	8381	5078	12233	5249	5211	7561	16888	4104	4100
E330011M16Rik	9	25	26	48	63	22	69	43	26	41	4	0	15	0	11	128	8	2	32	2	18	24	77	7	25	7	0	16	41	43	8	8
Coq10b	240	554	272	309	568	492	416	652	639	405	564	636	462	443	299	417	377	733	393	426	497	935	442	464	284	511	370	99	409	631	253	249
Gm17971	7	3	5	1	16	19	13	10	13	54	15	26	22	139	20	145	39	163	8	2	22	61	21	26	4	32	0	1	2	138	0	0
Hspd1	1250	2358	1820	1326	2020	2430	2847	2797	2088	2114	1166	1827	1407	2113	1246	2408	966	2486	1687	2127	2035	2564	1529	1762	1670	2817	1413	2031	1948	2621	1824	2320
Hspe1	335	877	378	645	831	696	892	708	888	795	649	927	511	901	554	954	507	1166	717	1347	794	749	773	661	701	1137	357	671	890	891	676	474
Gm5147	0	1	1	0	1	0	0	0	0	1	0	1	1	2	1	0	1	0	1	1	2	2	0	0	0	6	1	0	1	1	1	1
Gm16581	0	4	1	0	0	1	2	3	2	2	1	1	1	1	1	1	0	4	1	1	2	0	4	2	0	2	0	0	0	7	1	0
Mob4	690	672	355	444	931	361	1235	583	971	816	627	540	622	576	687	766	672	1312	1041	1043	1051	672	650	847	769	1129	515	443	805	1091	909	859
Gm6822	2	6	1	4	2	1	10	5	2	2	4	3	1	2	1	5	4	2	1	2	1	2	1	3	2	3	3	2	0	0	1	0
Rftn2	8	34	9	29	2	48	40	1	78	4	22	0	22	52	38	38	20	42	70	0	8	241	8	20	28	21	27	47	21	91	24	39
Gm10561	0	0	0	0	0	0	0	0	4	0	0	0	0	0	0	0	0	0	0	0	0	0	0	0	0	0	0	0	0	9	0	0
Mars2	94	101	93	22	92	52	192	79	131	49	82	30	64	485	7	418	74	152	158	112	94	18	56	132	85	368	77	318	138	420	229	185
Boll	1	0	17	1	6	0	1	0	4	0	6	1	6	1	6	10	5	7	0	6	0	12	6	8	0	9	0	0	14	22	2	2
Gm8292	2	4	0	6	9	4	3	6	9	6	9	10	6	4	4	10	4	9	10	10	5	9	0	2	45	56	14	29	17	26	36	32
Gm29138	0	0	0	0	1	0	0	0	0	0	0	0	0	0	0	0	0	0	0	0	0	0	0	0	0	0	0	0	0	0	0	0
Plcl1	20	104	34	27	85	27	34	48	88	114	54	115	91	73	154	142	44	24	1	49	79	124	23	107	37	44	53	0	23	61	18	10
Gm38056	17	5	5	11	76	2	116	25	70	12	42	3	150	14	36	1	7	0	0	3	74	24	2	5	5	72	6	1	79	12	4	8
Gm37382	2	0	29	0	2	0	7	0	48	47	7	0	91	0	2	65	0	0	0	0	0	16	0	6	1	0	1	0	0	69	0	5
Gm28900	1	0	0	1	0	1	0	0	0	0	0	0	0	1	0	0	0	0	0	0	0	0	0	0	1	0	0	0	1	0	0	0
Gm28240	0	0	0	0	0	0	0	0	0	0	0	0	0	0	0	0	0	0	0	2	0	0	0	0	0	0	0	0	0	0	0	0
Satb2	11	55	33	87	41	78	114	209	28	2	130	56	6	2	14	82	20	5	17	328	6	15	14	39	1	15	2	26	3	34	1	47
9130024F11Rik	0	0	0	0	0	0	0	0	0	0	0	0	0	0	0	0	0	0	0	0	0	0	0	0	1	0	0	0	1	0	0	0
Gm23943	0	0	0	0	0	0	0	1	0	0	0	5	0	1	0	0	0	0	0	0	0	0	0	0	0	0	0	0	0	1	0	0
Gm5254	0	1	1	0	0	0	0	0	0	0	0	0	0	0	0	1	0	0	1	0	0	1	0	0	0	0	0	0	0	0	0	0
4930558J18Rik	0	0	0	0	1	2	0	3	2	0	1	0	1	0	1	44	0	0	0	0	0	9	4	2	0	38	0	5	0	7	9	0
1700066M21Rik	39	235	95	61	251	468	171	193	112	121	211	37	110	65	38	123	60	147	19	139	89	140	61	144	61	225	103	156	107	201	64	146
Tyw5	60	62	112	48	237	66	176	380	216	137	63	186	153	35	239	57	49	92	287	106	63	69	101	179	82	418	113	166	256	188	85	96
Maip1	65	235	46	185	227	99	302	243	281	177	114	488	91	248	148	160	31	201	282	131	79	227	85	170	77	340	54	303	172	216	127	118
Gm22371	0	0	0	0	0	0	0	0	0	0	0	0	0	0	0	0	0	0	0	0	0	0	0	0	0	0	6	0	0	0	0	0
Gm37373	0	0	1	0	0	0	0	0	1	0	0	0	0	0	0	0	0	0	0	0	0	0	0	0	0	0	0	0	0	3	0	0
Spats2l	0	9	9	2	94	2	12	0	35	13	5	28	29	0	2	2	0	40	1	6	0	1	1	10	115	403	126	476	184	42	168	465
Gm17234	0	0	0	0	0	0	0	0	0	0	0	0	0	0	0	0	0	0	0	0	0	0	0	0	0	3	0	0	0	0	1	5
Kctd18	207	270	168	256	173	28	309	676	308	188	211	496	288	418	471	163	289	134	109	549	103	139	225	191	113	503	161	92	293	698	219	93
Sgo2a	76	129	62	55	65	11	126	68	41	18	44	7	39	10	21	93	24	22	86	30	4	11	46	84	28	92	22	39	46	50	39	54
Aox1	0	33	11	1	0	0	19	0	12	76	8	0	5	3	20	56	149	6	0	0	1	0	13	2	409	663	407	773	274	10	644	780
Aox3	4	3	8	6	5	1	4	54	39	258	131	2	12	85	25	238	3	5	108	45	20	3	0	10	3806	6444	3663	5261	2587	127	6318	7930
Aox4	0	0	0	0	0	0	0	0	0	0	0	0	0	0	0	0	0	0	0	0	0	0	0	0	46	3	7	0	1	0	0	0
Aox2	0	0	0	0	0	0	0	0	0	0	0	0	2	0	0	23	0	0	0	0	0	0	1	0	0	58	0	0	1	4	0	0
Gm37607	1	0	3	24	11	1	4	11	17	1	10	0	4	0	4	5	20	73	0	1	2	2	1	6	1	32	1	78	5	34	11	6
Bzw1	1643	2452	1919	1498	2934	3059	3355	3328	2622	1996	1765	3869	1735	1681	1233	3237	2269	3176	1838	2400	3976	3187	1956	2118	1426	2942	1312	1421	1600	3447	1406	1392
Clk1	2302	3188	2181	1517	4346	1965	4824	4676	6416	2724	3986	3564	4654	5201	2809	5644	4490	4698	3695	5869	5134	5761	3263	3664	3473	6533	3706	1881	4678	11025	2154	1897
Ppil3	155	107	194	258	294	300	141	354	75	88	147	181	102	34	24	235	145	176	240	220	91	199	198	136	86	203	111	91	133	268	26	54
Nif3l1	64	108	192	170	325	87	198	158	170	169	189	193	142	126	73	200	114	143	279	209	175	209	95	103	209	342	239	56	299	471	64	205
Orc2	76	412	167	218	381	397	219	478	294	360	155	111	120	222	44	206	179	308	281	174	276	236	124	178	239	275	321	107	120	327	198	181
Gm23966	0	0	0	0	2	0	5	0	0	0	0	0	0	0	0	0	0	0	0	0	0	0	0	0	0	4	0	0	6	3	0	0
Gm15834	1	0	0	0	2	0	25	0	0	0	1	1	22	0	1	1	0	5	0	0	0	0	0	91	1	24	23	0	44	3	2	1
Fam126b	263	335	181	449	325	501	519	742	510	1176	462	689	332	251	222	945	347	857	828	560	423	576	188	422	736	1063	480	867	327	570	606	968
Ndufb3	100	410	238	246	276	332	232	232	459	103	408	262	142	381	165	231	122	362	506	225	219	331	242	272	275	312	158	254	266	213	329	203
Gm29389	0	1	0	0	0	0	0	1	0	3	1	0	0	0	1	0	0	0	0	0	2	0	0	0	0	0	0	0	0	0	0	0
Cbx3-ps7	0	0	1	0	0	0	0	0	0	0	0	0	0	0	1	0	0	0	0	0	0	1	0	0	0	1	0	0	1	1	0	0
Flacc1	0	0	1	6	1	0	0	0	1	0	2	0	0	0	0	0	0	0	0	0	0	7	0	0	31	59	0	40	9	2	25	8
Gm20257	9	53	16	6	153	7	22	0	79	113	160	18	44	5	44	88	22	38	3	29	89	54	32	56	172	57	12	11	22	132	54	4
Gm28803	0	0	0	0	0	0	0	0	0	0	0	0	0	0	0	0	0	0	0	0	0	0	0	0	0	0	0	0	1	0	0	0
Cflar	1430	2566	1645	1651	2117	3480	2815	4187	5306	5593	4665	7065	3757	4447	3106	7163	4150	7265	4811	7216	4492	5392	6185	3798	1676	3238	1238	1724	1742	3136	999	1391
Gm3841	0	0	0	0	0	0	0	0	0	0	0	0	0	13	1	0	0	4	0	0	0	1	0	0	0	0	0	0	0	0	0	0
Casp8	1801	3050	1953	1933	3098	3035	3263	4429	2212	1703	1429	2650	1591	1907	1106	3035	1333	2635	2386	1714	3819	3379	2151	1706	904	1598	1177	793	1682	2556	869	682
Gm37760	406	351	180	333	384	350	699	461	291	59	140	55	496	349	268	622	200	132	51	171	216	313	145	408	79	357	141	164	252	780	67	15
Gm28802	4	18	13	0	20	25	2	12	22	33	7	0	37	124	12	0	31	11	1	0	13	7	0	2	0	27	2	0	32	35	20	0
Trak2	447	790	489	484	830	1176	1410	1074	1187	1016	710	1039	796	912	555	1294	471	2043	826	899	934	1843	527	604	728	978	730	467	713	1617	625	605
Stradb	178	92	98	68	157	382	121	222	194	355	89	32	102	47	51	94	79	131	164	273	105	53	74	132	53	244	157	55	164	207	130	157
C2cd6	0	0	0	0	0	0	0	0	0	0	0	0	0	3	0	0	0	0	0	0	0	0	0	0	0	0	0	0	0	0	1	1
Tmem237	21	4	1	9	18	9	17	11	83	3	194	57	19	2	15	21	117	54	149	42	121	28	15	33	7	114	62	84	9	31	53	62
G730003C15Rik	9	1	0	0	0	0	1	0	4	0	0	5	4	0	0	1	0	0	0	0	0	0	3	2	1	5	3	0	8	2	1	0
Mpp4	1	5	5	0	21	0	0	0	10	0	4	1	7	99	30	0	0	0	0	0	0	0	77	0	0	2	7	0	7	14	1	0
Gm29017	0	7	3	0	17	9	6	108	6	2	14	0	11	0	42	16	4	1	0	104	4	1	0	9	27	3	0	18	0	35	9	4
Gm19125	0	0	0	0	24	0	10	0	8	0	0	0	0	0	0	0	0	0	0	0	0	0	0	0	2	0	0	0	0	14	0	0
Als2	210	305	235	314	282	395	706	616	526	547	329	404	367	182	263	676	208	186	841	652	267	603	152	263	147	446	253	151	274	504	176	165
Cdk15	0	0	0	0	0	0	0	0	0	0	0	0	6	0	0	0	0	4	0	0	0	11	1	0	0	0	1	0	0	0	0	0
Fzd7	266	900	694	569	646	419	1010	886	552	779	504	1695	201	76	297	475	577	2238	1115	1025	397	532	817	707	188	320	350	620	165	114	113	260
Gm26813	33	27	16	2	23	17	125	31	83	0	3	2	5	1	0	37	0	17	60	1	0	24	5	36	0	14	1	2	10	0	0	2
Gm973	16	11	29	2	11	100	0	0	5	33	9	0	12	0	60	0	1	9	0	2	0	0	1	8	206	482	196	414	146	32	351	348
Gm28411	0	0	0	0	0	0	0	0	0	0	0	0	0	0	0	0	0	0	0	0	0	0	0	0	0	21	16	1	5	0	68	69
1700122D07Rik	0	0	0	0	0	0	0	0	0	0	0	0	0	0	0	0	0	0	0	0	0	0	0	0	0	0	3	0	0	0	0	4
Sumo1	324	433	496	504	802	1001	659	766	827	768	462	684	465	600	539	743	542	891	732	763	757	785	487	496	588	1101	553	494	457	835	574	587
Gm24545	0	0	0	0	0	0	0	0	0	0	5	0	0	0	0	0	0	0	0	0	0	0	0	0	0	0	0	0	0	0	0	0
D430013B06Rik	45	33	32	9	67	1	70	23	92	71	31	8	39	15	7	30	109	39	11	130	59	79	32	22	3	110	44	78	27	166	48	9
Gm29596	0	0	0	0	0	0	0	0	0	0	0	0	0	0	0	0	0	0	0	0	0	0	0	1	0	0	0	0	11	0	0	0
Nop58	687	1126	768	320	1100	1042	1236	1277	1087	601	575	925	773	495	334	706	601	725	533	1188	1087	1074	491	625	834	1041	704	524	577	1831	821	1057
Snord70	0	0	0	0	0	0	0	0	2	0	9	7	0	2	0	0	0	0	0	0	0	0	0	6	0	0	8	2	13	0	0	1
Gm26287	2	0	1	1	1	0	0	0	6	0	19	11	2	0	0	0	0	0	0	0	4	3	0	0	0	4	0	0	10	18	2	1
Snord11	1	0	0	0	3	0	3	0	2	19	0	0	0	0	0	0	0	0	0	0	0	5	0	0	0	2	0	0	0	0	0	0
Bmpr2	3440	7704	3598	4731	7200	8034	7147	9031	3935	3238	2884	4682	2480	3411	3041	5848	3256	6487	4435	6866	4654	5014	3538	4025	3038	5216	2665	3186	2345	2814	3163	3564
Gm38125	34	12	65	0	46	20	27	5	38	37	59	0	9	29	9	11	2	39	0	0	4	37	2	22	0	10	7	0	29	21	9	0
Gm37977	6	0	0	0	3	0	9	0	3	0	16	0	1	0	10	0	0	0	0	31	0	0	0	5	0	1	0	3	0	0	0	0
Fam117b	535	1329	757	622	1301	1475	1484	1326	1077	934	792	597	864	844	535	1548	758	1169	687	1296	1305	2410	506	955	449	1256	700	654	933	2012	540	852
Gm37531	156	492	88	167	388	104	559	595	892	132	351	177	426	988	77	290	425	139	196	339	123	229	150	244	47	523	146	174	274	777	35	60
Gm18829	141	67	90	209	137	25	247	122	316	92	97	53	274	394	137	155	123	158	2	25	208	347	110	59	0	235	62	271	55	532	26	35
Ica1l	104	48	193	53	269	132	104	339	170	139	107	155	153	170	49	31	92	104	26	108	148	250	51	67	20	272	27	117	87	366	111	75
Wdr12	167	640	236	188	425	857	809	345	222	529	135	153	162	207	171	244	66	238	166	39	142	162	182	214	65	320	110	177	152	605	114	255
Carf	78	40	182	79	169	305	150	102	315	63	69	77	129	461	194	173	79	278	85	130	121	113	22	122	106	208	48	183	120	188	102	82
Gm15464	5	3	2	1	5	2	10	2	3	4	3	2	2	4	3	1	4	0	1	2	1	7	16	2	6	2	1	3	0	4	2	0
Nbeal1	1277	1658	1120	1267	2545	2599	2374	3031	2491	2096	1868	1916	1583	1590	912	2696	1094	2770	2265	2347	1932	2197	1108	1512	1900	3395	2271	2390	1854	2069	2275	3086
Cyp20a1	257	516	203	291	516	70	405	771	288	160	111	259	155	279	88	310	289	369	526	315	319	398	393	321	259	365	322	86	256	157	240	206
6030460B20Rik	0	29	0	5	0	0	5	6	12	0	0	257	4	0	1	0	0	5	0	0	0	0	0	0	0	11	0	0	0	1	0	0
Abi2	246	383	306	328	612	128	413	593	625	384	411	164	454	773	300	355	247	647	168	324	743	403	358	370	234	837	228	349	345	658	521	733
Raph1	562	622	283	292	428	537	637	1106	1006	1007	476	515	582	387	384	1871	715	1011	1203	783	816	1078	565	691	539	1015	767	830	694	1063	335	834
Gm11575	0	0	0	0	0	0	1	71	0	1	1	2	26	1	0	0	3	0	2	2	1	11	6	8	11	1	0	0	97	125	0	7
Gm11576	0	0	0	0	0	0	0	0	0	0	1	0	0	0	0	0	0	0	0	1	0	50	0	0	1	1	0	0	0	0	0	0
Gm38388	0	0	0	0	0	0	0	0	0	0	0	0	0	0	0	0	0	0	0	0	0	0	0	0	0	1	1	0	0	0	0	0
Gm11577	0	0	0	0	0	0	0	0	0	0	0	0	0	0	0	1	0	0	0	0	0	0	0	0	0	0	0	0	0	0	0	0
Eif4a-ps4	51	66	57	65	101	121	83	133	101	89	62	111	46	136	64	73	44	102	91	114	66	77	60	46	41	80	19	49	42	41	27	33
Cd28	398	609	131	101	455	349	570	503	1157	1063	549	679	529	320	647	649	570	618	532	451	451	610	411	443	527	1257	585	67	584	1760	270	74
Gm11579	5	9	20	5	41	0	5	1	31	14	10	1	2	5	11	1	0	0	12	13	0	32	1	26	18	8	1	0	2	154	0	5
2310016D23Rik	0	0	0	0	3	17	0	1	1	0	7	0	2	9	0	13	1	0	4	0	0	2	6	2	0	0	0	0	0	8	0	0
Gm37198	1	1	0	0	9	1	1	27	5	7	4	0	17	57	3	44	122	0	0	18	16	9	0	9	7	34	8	0	62	47	10	0
Gm11609	0	0	0	0	0	0	0	0	0	0	0	0	0	0	0	0	0	0	0	0	3	0	0	0	0	0	0	0	0	1	0	0
Gm11581	0	0	0	0	0	0	0	0	2	0	0	0	0	0	0	0	0	0	0	0	1	0	0	0	0	0	0	0	0	0	0	1
Gm38137	0	0	0	0	0	0	0	0	0	0	0	0	0	0	0	0	0	0	0	0	0	0	0	0	0	0	2	0	0	0	0	0
Ctla4	255	572	111	124	474	794	426	714	914	784	422	348	628	1410	168	642	345	552	269	673	217	506	435	247	377	1121	447	468	756	1776	174	137
Rpl18-ps1	14	33	16	29	27	54	31	48	43	60	29	60	34	44	29	56	23	48	43	51	43	35	29	20	39	67	28	29	42	69	35	32
Gm11582	0	0	0	0	0	0	0	0	0	0	0	0	0	0	0	0	0	0	0	0	0	1	0	0	0	0	0	0	0	0	0	1
Icos	363	639	293	436	802	1178	583	1821	1328	1299	827	1191	793	1620	509	1753	438	901	954	758	1006	1020	467	525	621	1756	355	32	583	2040	441	116
Gm37039	38	0	7	0	27	80	18	78	25	8	21	0	66	23	0	38	82	112	5	0	16	13	38	42	88	66	2	0	92	86	4	0
Rpl17-ps1	0	0	0	0	0	0	2	1	1	0	0	1	1	1	1	3	0	1	0	1	1	0	0	0	1	1	0	1	1	1	0	1
Gm11590	0	0	0	0	0	0	0	0	16	0	0	0	0	0	0	0	0	0	0	0	0	0	0	0	0	0	0	0	0	0	0	0
9530026F06Rik	0	0	0	0	0	0	0	0	0	0	0	0	1	0	0	0	0	0	0	0	0	0	0	0	0	0	0	0	0	0	0	0
Pard3b	17	4	17	8	62	51	57	73	41	1	41	7	24	64	16	1081	17	126	59	2	38	71	54	15	104	260	147	209	46	127	223	460
Gm37205	0	0	0	0	0	0	0	0	5	0	0	47	0	0	0	0	0	0	0	0	7	0	0	2	0	9	0	31	0	45	1	6
Gm38012	0	0	0	0	1	15	0	1	4	1	1	0	0	0	0	0	0	0	0	0	12	0	0	4	2	2	16	31	1	14	0	3
Gm38278	9	0	2	0	0	0	0	4	2	0	0	0	0	0	0	0	4	0	0	0	0	0	1	0	10	0	0	0	2	9	0	2
Pard3bos1	0	0	0	0	0	0	0	0	0	0	8	0	4	0	0	0	14	0	0	0	0	3	0	9	9	3	10	0	11	3	0	1
Gm38075	0	0	0	0	0	0	0	0	0	49	3	0	0	3	0	0	0	0	0	46	0	29	0	5	53	0	1	0	29	54	17	4
Gm29640	0	0	0	0	0	0	0	0	5	0	0	0	0	6	3	0	0	3	0	0	0	0	0	5	0	19	0	0	0	6	0	0
Pard3bos2	0	0	0	0	0	8	0	0	2	0	0	0	0	0	0	0	0	0	0	0	0	0	0	0	0	0	0	19	0	0	4	0
Gm38351	0	0	0	0	0	0	35	0	1	0	0	0	0	0	0	0	0	0	0	0	0	0	0	16	0	7	24	0	5	0	2	0
Pard3bos3	0	0	0	0	0	0	0	0	11	0	0	0	1	0	0	17	0	0	0	0	0	0	0	1	0	6	0	0	0	0	0	0
Gm29084	0	2	1	0	4	0	1	0	1	3	1	1	1	1	2	0	2	2	1	0	0	2	1	3	0	3	1	0	1	1	2	2
Gm11599	0	0	0	0	0	1	1	1	0	0	1	0	0	1	0	0	1	3	1	2	1	2	0	0	0	0	0	0	4	1	0	1
Nrp2	3807	8323	6110	6807	7197	5864	9398	12337	10107	15533	10145	20466	4657	5835	6061	16431	6456	19441	16191	21677	8541	7880	9823	8573	1935	2862	2546	5878	1881	1500	1502	1442
Gm29083	10	0	64	0	10	8	5	0	27	16	21	22	69	22	4	55	4	1	8	12	22	11	2	13	1	0	0	0	3	0	1	4
Gm37121	36	45	19	15	121	76	131	49	101	96	45	10	47	0	6	384	122	4	33	7	121	31	25	56	24	59	0	9	27	20	0	54
Gm4208	3	0	0	0	0	0	0	0	1	0	0	0	1	0	0	0	0	0	0	0	0	0	0	1	0	5	0	0	0	0	0	0
Ino80d	1560	2487	1315	1820	3256	2802	3080	3868	3250	2559	1851	2575	2512	2751	2203	4282	2102	3033	2202	4249	2460	3311	2015	2137	1521	4189	1349	1601	2484	4371	1581	2377
Gm44468	0	0	0	0	0	0	0	0	0	0	0	0	0	0	0	0	0	0	0	0	1	0	0	0	0	0	0	0	0	0	0	0
Rps13-ps7	9	0	0	0	0	1	4	0	0	0	0	0	0	0	0	0	0	0	0	0	21	0	0	0	0	0	0	0	0	1	0	1
Rps27-ps1	4	23	0	4	0	1	13	0	0	1	18	0	14	1	2	28	2	1	0	0	8	2	0	34	2	18	3	0	0	2	13	4
Ino80dos	9	22	8	0	28	14	15	2	22	82	34	0	44	12	1	173	59	27	0	113	4	51	30	17	2	22	0	6	39	81	7	14
Gm20342	90	80	23	0	86	65	201	165	416	389	108	80	265	160	31	88	89	136	212	249	32	178	188	107	79	361	122	311	270	653	255	209
Ndufs1	395	624	392	373	741	246	918	659	930	962	507	407	418	725	220	750	331	397	1166	743	839	717	234	549	319	998	241	541	556	828	261	650
Gm24557	0	0	0	0	0	12	0	0	2	0	0	0	3	0	0	0	0	0	0	0	0	0	0	0	0	0	0	2	0	0	0	0
Eef1b2	803	2335	988	1552	1759	2045	2077	1633	2308	2213	1570	1815	1376	1975	1189	2573	1194	2716	2750	2214	2212	2595	1573	1266	1802	3005	1613	1986	2506	4043	1578	1807
Gm26457	0	4	1	0	1	0	1	0	0	0	1	0	0	0	0	0	0	0	0	0	6	0	1	0	0	3	0	0	0	1	0	0
Snora41	0	2	1	0	1	5	0	1	5	0	5	0	10	0	0	0	0	47	11	0	0	8	14	3	0	7	0	0	7	7	0	0
Gpr1	0	0	0	0	0	11	1	0	13	0	0	0	0	0	0	0	2	8	1	0	0	0	0	0	0	1	0	0	1	7	0	0
Gm27512	0	0	0	0	0	1	0	1	1	0	0	0	0	0	0	0	0	0	0	0	0	0	0	0	0	0	1	0	0	0	0	0
Zdbf2	0	4	0	0	1	1	0	0	0	17	0	0	13	0	0	0	0	0	0	0	0	0	12	0	58	38	6	37	40	0	15	66
Gm11606	0	0	0	0	0	0	1	0	0	0	0	0	0	0	0	0	0	0	0	0	0	0	0	0	0	0	0	0	0	0	0	0
Gm11605	0	2	0	3	2	4	4	3	3	14	5	12	0	5	6	3	1	8	5	1	1	8	3	2	1	3	1	1	0	1	1	2
Adam23	11	1	11	1	41	68	6	25	413	116	167	27	588	553	111	601	13	0	3	28	4	15	0	15	0	174	16	5	53	50	35	11
Gm22281	0	0	0	0	0	0	0	0	0	7	1	0	6	0	0	6	0	0	0	0	0	0	0	0	0	1	0	0	0	0	0	0
Dytn	0	0	0	0	0	0	0	0	0	0	0	0	0	0	0	0	0	0	0	0	0	0	0	0	3	15	18	0	0	0	11	1
Gm12748	0	0	0	0	0	0	0	0	0	0	0	0	0	0	0	0	0	0	0	0	0	0	0	0	0	0	0	0	0	0	3	0
Mdh1b	0	0	0	0	0	0	0	5	0	13	0	0	0	0	0	0	0	0	0	0	0	0	3	0	28	278	268	108	35	1	153	302
Fastkd2	120	246	76	283	276	143	332	364	268	43	185	937	114	200	38	308	205	316	241	109	261	224	176	177	24	199	148	75	117	145	85	68
4933402D24Rik	0	0	0	0	0	0	8	0	0	0	0	0	0	0	0	0	0	0	0	0	0	55	0	0	0	0	0	0	0	0	0	0
Gm13751	0	0	0	0	0	0	0	0	0	0	0	0	0	0	0	0	1	0	0	0	0	0	0	0	0	0	0	0	0	0	0	0
Gm13754	0	0	0	0	0	0	0	0	0	0	0	0	0	0	0	0	0	0	0	0	0	0	0	0	0	0	0	0	3	0	0	0
Gm13749	0	0	0	0	0	0	1	0	0	0	0	0	0	0	0	0	0	0	0	0	0	0	0	0	0	0	0	0	0	0	0	0
Klf7	614	1647	674	821	1096	1365	1033	1276	1213	2187	1382	2939	813	1434	839	1255	971	1422	1629	2749	2012	1993	1130	1100	677	1030	969	856	705	1162	451	567
Mir6899	0	0	0	0	2	0	0	0	0	0	0	0	0	0	0	0	0	0	0	0	0	0	0	0	0	0	0	0	0	0	0	0
Gm13748	7	10	1	5	13	0	9	20	61	216	8	25	2	24	0	1	109	36	25	0	0	17	24	58	0	32	1	1	1	14	16	0
Gm13750	0	0	0	1	0	2	0	1	1	1	1	2	0	1	1	0	1	2	0	2	0	1	1	2	0	2	1	0	2	2	1	2
Gm28981	0	0	0	0	1	0	0	1	3	2	0	0	0	0	0	0	0	0	4	0	1	0	0	0	0	0	0	0	0	0	0	0
Creb1	885	1849	801	914	1300	1561	1884	1862	2521	1761	1512	1359	1818	2230	1263	2959	1001	2507	2091	2870	2199	3221	1107	1798	1285	2763	827	901	1606	3171	833	1608
Mettl21a	72	100	84	124	71	414	104	356	144	330	62	99	208	123	37	61	70	64	31	351	289	417	59	74	58	207	51	23	71	176	26	190
Gm28982	2	0	0	0	0	1	1	0	0	8	0	0	3	0	0	3	0	0	0	0	0	0	0	0	9	0	0	0	6	0	0	0
2810408I11Rik	5	0	28	8	22	53	3	2	5	0	2	2	5	13	5	15	36	3	1	18	0	9	1	8	0	0	0	10	11	11	1	6
Ccnyl1	98	154	52	250	124	149	157	330	158	120	105	132	118	108	51	709	88	93	92	125	86	229	147	66	36	184	48	85	66	164	92	76
Fzd5	50	270	20	28	73	76	218	128	380	84	192	433	181	184	87	1098	110	149	236	364	305	180	116	94	130	458	83	119	159	366	146	232
Gm38058	0	0	0	0	0	0	0	1	0	0	0	0	0	0	0	1	0	0	0	0	0	0	0	0	0	1	0	0	0	0	1	4
Plekhm3	1290	2112	1536	2043	2512	1956	2702	3096	2352	2085	1640	3439	1698	1420	1168	3173	1748	2674	3361	3709	2615	3816	1377	2240	1014	2025	906	1225	965	2868	555	513
Rpl31-ps24	0	0	3	0	0	3	18	0	0	0	0	11	0	0	0	0	0	15	0	0	0	1	0	0	0	2	1	0	2	1	0	0
Rpl10a-ps1	113	212	131	181	255	395	203	318	234	215	168	327	148	216	107	315	165	280	256	201	276	219	145	172	345	340	141	115	238	292	135	182
Akr1cl	0	0	0	0	0	0	1	0	0	1	0	2	0	0	0	0	0	0	0	0	0	1	0	0	0	0	0	0	1	0	0	1
Gm8550	0	0	0	0	0	0	0	0	0	0	0	0	0	0	0	0	0	0	1	0	0	0	0	0	0	0	0	0	0	0	0	0
Gm7329	1	0	0	0	0	0	0	0	0	0	0	0	0	0	0	1	0	0	0	0	0	0	0	0	6	1	2	2	3	0	1	3
D630023F18Rik	4	0	18	0	0	9	44	0	0	2	0	0	0	0	0	0	38	0	1	10	0	0	0	7	0	0	0	19	0	0	0	0
Idh1	2492	3976	2757	2567	4011	3335	4979	3967	882	1080	534	1701	418	426	564	1436	1126	1859	1830	1878	2447	2355	874	1414	2044	3244	2355	1564	1397	581	2893	3648
Pikfyve	1171	2102	860	1157	2462	1438	2453	2007	2520	2505	1133	2029	1565	1986	1076	2014	1505	2485	1741	2065	2159	2671	1280	1499	819	2083	562	921	984	2540	663	748
Pth2r	0	0	0	0	0	0	0	0	0	0	2	0	1	0	0	0	0	0	0	0	0	0	0	0	0	0	0	0	0	0	0	2
Gm28927	0	0	0	0	0	0	0	0	0	0	0	0	1	0	1	0	0	0	0	1	0	0	0	0	1	0	0	0	0	0	0	1
Gm28923	0	0	1	0	0	0	1	1	0	0	0	0	0	0	0	0	0	0	0	0	0	0	0	0	0	0	0	0	0	0	0	0
Gm8805	1	1	0	0	1	2	3	1	0	1	2	1	2	0	0	1	0	2	1	2	2	1	0	2	1	1	2	2	2	1	0	1
Gm15659	0	0	0	0	0	0	1	1	0	0	0	0	0	0	0	0	0	0	0	0	0	0	0	0	0	0	0	0	0	0	0	0
Gm8812	0	0	0	0	0	0	1	0	1	0	0	0	0	0	0	0	0	0	0	0	0	0	0	0	0	0	0	0	0	0	0	0
Map2	0	0	0	0	3	0	3	0	0	0	34	111	28	33	10	40	19	0	0	22	1	0	0	1	34	219	134	64	71	54	83	117
Gm24729	0	0	0	0	0	0	0	0	0	0	0	0	0	0	0	0	0	0	0	0	0	0	0	0	0	0	0	0	0	2	0	0
Gm10558	0	0	0	0	0	0	0	0	0	0	0	0	0	0	0	0	0	0	0	0	0	0	0	0	0	1	0	0	0	2	0	1
Unc80	11	0	0	0	0	0	0	0	0	0	1	0	1	0	0	1	0	1	0	1	0	0	2	2	0	11	6	0	0	1	0	12
Gm37181	0	0	0	0	0	0	0	0	0	0	0	0	0	0	0	0	0	0	0	0	0	0	0	0	0	0	0	0	0	8	0	0
Rpe	521	1087	570	925	824	709	1237	1000	970	1145	728	605	764	1437	670	1001	480	950	1183	855	530	978	626	596	652	1184	421	335	584	949	365	548
Kansl1l	204	398	145	393	537	422	692	542	585	713	353	1066	600	494	297	353	605	704	527	426	531	476	430	573	340	1002	615	669	963	1008	789	613
Gm37570	39	80	29	10	38	119	82	82	147	100	47	18	89	80	185	60	272	43	13	76	101	26	84	51	177	161	38	0	5	250	19	40
Gm38387	61	5	43	7	125	12	32	59	99	60	148	66	65	113	3	73	108	16	32	267	54	134	112	73	38	96	28	24	36	229	30	28
Gm38162	25	53	10	20	101	5	124	63	95	24	65	36	105	17	114	32	19	11	13	61	11	38	24	84	175	69	23	1	41	79	28	16
Gm15789	19	27	43	65	3	9	80	66	68	10	45	7	63	48	46	95	25	4	0	18	7	72	38	29	11	96	18	5	64	33	23	8
6820402A03Rik	23	0	51	79	50	34	130	17	153	70	108	75	91	88	64	62	63	118	87	74	55	123	31	145	88	200	111	96	116	347	105	165
Gm37285	10	9	9	2	14	14	0	35	291	8	51	0	26	0	0	7	20	47	5	94	26	90	7	17	2	40	4	9	51	62	8	58
Gm37755	35	99	2	30	2	238	71	88	63	117	103	38	45	22	26	51	69	90	71	54	53	90	71	42	5	140	2	1	60	228	59	28
Gm38218	49	38	4	24	4	3	8	17	123	75	29	2	110	19	16	2	18	25	4	0	16	6	33	41	0	46	12	8	19	66	22	10
Acadl	519	922	553	723	1069	682	1122	1177	1061	1051	805	1240	738	929	458	1332	589	993	973	517	1050	724	447	614	906	1572	876	972	970	891	1096	1154
Gm15793	3	34	2	47	3	3	4	16	17	109	10	1	87	68	1	2	3	5	40	10	0	6	26	41	18	6	10	5	6	15	10	0
Gm27934	0	100	0	0	4	0	0	0	11	0	6	0	4	16	0	40	0	0	0	0	0	5	0	0	0	0	0	11	6	2	1	0
Gm25832	0	0	0	0	0	0	0	0	0	0	0	0	0	0	0	0	0	0	0	0	0	0	0	3	0	0	0	0	0	0	0	0
Myl1	0	0	0	0	0	0	0	0	0	0	0	0	3	0	0	0	0	0	0	0	0	0	0	0	0	4	0	0	0	0	0	0
Rpl31-ps14	5	6	1	3	10	7	9	6	11	7	8	10	13	5	7	11	8	13	8	17	8	5	8	6	7	10	6	3	6	12	7	9
Gm15826	0	0	0	0	0	0	0	0	0	0	0	0	0	0	0	0	0	0	0	0	0	0	0	0	0	0	0	0	0	2	0	0
Lancl1	70	46	81	114	250	137	169	127	251	272	63	193	109	61	54	394	62	288	10	96	375	392	174	96	87	293	109	526	171	295	181	270
Gm23189	0	0	0	0	0	1	0	0	0	0	0	0	0	0	0	0	0	0	0	0	1	0	0	0	0	0	0	0	0	0	0	0
Erbb4	0	0	0	0	1	0	0	0	0	0	0	0	1	0	0	0	0	0	0	0	0	0	0	0	0	65	6	39	42	0	26	23
Gm16076	0	0	0	0	0	0	0	0	0	0	0	0	0	0	0	0	0	0	0	0	0	0	0	0	0	0	0	0	0	0	0	8
Gm8840	0	0	0	0	0	0	0	0	0	1	0	0	0	0	1	0	0	0	0	0	1	0	0	1	1	0	0	0	1	0	2	0
Gm28497	0	0	0	0	0	0	0	0	0	0	0	0	0	0	1	0	0	0	0	0	21	0	0	0	102	8	0	0	0	0	0	4
Gm29113	0	0	0	0	0	0	0	0	0	0	0	0	0	0	0	0	0	0	0	0	0	0	0	0	0	0	0	0	0	2	0	0
Gm29114	30	17	0	0	7	0	56	0	15	16	30	27	15	0	0	5	12	0	0	0	2	19	2	27	6	22	1	0	0	26	16	3
Ikzf2	169	296	245	249	588	259	500	677	475	221	246	430	403	437	287	297	317	170	164	133	199	536	112	197	270	656	313	1053	409	896	347	600
Gm29112	5	0	4	2	0	0	7	3	29	1	2	3	8	0	7	238	7	30	0	86	0	4	0	0	0	19	0	0	1	36	42	9
Gm28112	6	0	0	4	3	12	19	84	13	24	19	10	25	3	1	287	1	0	0	0	9	1	5	30	1	223	9	0	31	43	1	10
Spag16	0	0	5	0	1	0	0	0	8	14	3	0	9	0	13	3	0	5	0	0	0	0	28	1	413	773	393	461	174	43	475	1105
Gm22665	0	0	0	0	0	0	0	0	0	0	0	0	0	0	0	0	0	0	0	0	0	0	0	0	0	10	3	0	7	0	0	0
Gm23879	0	0	0	0	0	0	0	0	0	0	0	0	0	0	0	0	0	0	0	0	0	0	0	0	0	0	0	0	0	0	2	0
Gm28580	1	1	3	3	1	2	0	0	2	5	3	5	3	5	0	4	3	6	10	4	5	3	3	3	0	1	2	2	0	1	0	2
Gm37456	0	0	0	0	0	0	0	0	0	0	0	0	0	0	0	0	0	0	0	0	0	0	0	0	125	23	11	0	0	0	1	4
Vwc2l	0	0	0	0	0	0	0	0	0	0	7	0	0	0	0	0	0	0	0	0	0	0	0	0	0	0	0	0	1	0	9	5
Bard1	24	35	145	115	86	379	136	293	69	171	166	47	166	55	55	16	12	302	240	66	136	56	52	72	11	84	157	10	96	120	106	77
Gm16236	2	0	0	0	0	0	2	0	2	0	0	0	22	0	0	0	20	0	0	0	0	0	0	8	0	2	0	0	0	0	0	0
Gm8870	0	1	0	0	1	0	0	0	1	0	1	1	0	1	0	0	1	0	0	0	0	0	0	0	0	0	0	0	1	1	1	0
Abca12	0	0	0	0	0	0	0	0	0	0	0	0	0	0	0	0	0	0	0	0	0	0	0	0	4	2	18	49	0	0	10	88
Gm6947	0	0	0	0	0	0	1	0	0	0	0	0	0	0	0	0	0	0	0	0	0	0	0	0	0	0	0	0	0	0	0	0
Atic	346	881	542	341	847	600	827	1350	484	499	474	899	409	892	85	339	254	909	275	520	447	388	212	292	113	645	398	224	571	836	434	441
Fn1	10893	19971	12571	14120	22789	21372	23858	32655	2849	4122	1657	2038	1694	1984	1601	5008	22009	19017	14621	17710	42462	58778	14387	18801	2845	3590	2335	3295	5618	6455	3829	8335
Apol7d	0	0	4	0	0	0	2	0	0	0	0	10	0	0	0	0	0	0	0	0	0	0	0	0	0	0	0	0	4	0	0	0
Gm5829	0	0	0	0	1	0	0	1	0	0	0	0	0	0	0	3	0	0	1	0	1	0	2	0	0	2	0	0	0	0	0	0
Gm5256	2	3	1	3	2	3	1	2	3	0	0	0	1	1	1	1	0	1	1	1	1	2	2	1	3	1	1	1	1	0	1	3
Gm37217	0	0	0	0	0	0	0	0	0	0	0	0	0	0	0	0	0	0	0	0	0	0	0	1	0	0	0	0	0	0	0	0
Gm8883	0	0	2	0	0	0	14	0	0	0	0	0	0	0	0	0	0	0	0	0	0	0	0	0	0	0	0	0	0	0	0	0
Gm28818	0	0	0	0	0	0	0	0	0	0	0	0	0	0	0	0	0	0	0	0	0	0	0	0	0	0	0	0	0	2	0	0
4933417E11Rik	1	0	22	34	121	5	29	0	0	0	0	0	0	0	0	0	0	0	0	0	0	0	0	3	0	6	0	0	1	0	0	0
Gm5528	0	1	2	0	1	1	0	0	1	0	1	1	1	0	1	1	2	1	0	0	0	0	0	0	2	0	0	1	0	1	1	0
Gm8885	3	0	1	0	4	2	2	4	3	3	4	6	4	0	3	8	2	6	1	3	3	1	1	2	3	5	4	3	1	6	2	2
Gm4319	2	2	5	15	0	0	31	0	0	0	0	0	0	0	0	0	0	0	0	94	0	1	0	0	1	0	0	0	53	0	0	0
Mreg	265	587	419	402	351	397	650	2229	922	865	462	1622	584	696	657	1281	587	1554	1242	2231	555	621	1107	921	114	251	187	529	145	237	145	64
Gm25360	5	0	1	0	8	0	2	5	1	2	7	0	2	1	0	0	0	6	9	2	0	12	0	2	0	2	4	0	3	4	0	0
Gm23472	0	0	0	0	0	0	0	0	3	0	0	0	0	0	0	0	0	0	0	0	0	0	1	0	0	0	0	0	0	0	0	0
Gm24497	0	4	0	1	2	13	0	4	2	0	0	6	1	0	0	0	2	1	0	0	3	1	0	0	0	1	0	0	0	0	0	0
Gm25939	2	0	0	0	3	0	3	1	2	0	0	0	1	0	2	0	14	2	6	0	0	1	0	0	1	2	3	0	0	5	1	0
Pecr	21	19	52	12	95	29	91	168	17	2	18	3	2	19	11	0	38	10	6	57	0	17	0	2	2	79	41	79	8	8	2	5
Xrcc5	278	1037	475	342	609	427	674	1092	122	133	81	281	79	69	150	119	195	111	86	342	53	135	134	144	372	851	336	792	558	544	854	990
4-Mar	99	65	97	36	63	2	113	737	8	24	16	0	7	0	19	2	3	18	2	0	1	2	0	13	280	591	241	430	49	6	584	985
Gm15843	4	1	2	8	5	21	2	7	5	5	2	5	1	6	3	7	3	3	3	2	2	5	2	0	2	3	3	1	2	3	1	4
Smarcal1	313	460	506	515	758	328	652	1414	733	214	359	699	363	277	470	1024	219	111	272	325	192	420	206	572	165	790	373	150	423	622	266	281
Gm39662	1	0	0	0	0	0	0	0	0	0	0	0	0	0	0	0	0	0	0	0	0	0	0	0	0	0	0	0	0	0	0	0
Rpl37a	886	2003	1120	1298	2304	2488	2149	2492	2533	2014	1700	1575	1628	1906	1344	2462	1177	3285	3148	2818	2428	2500	1951	1504	2307	3250	1353	1446	2777	3815	2001	1612
Igfbp2	0	0	0	0	3	0	0	0	0	4	5	0	0	0	0	5	0	23	0	21	0	0	7	2	14	17	91	6	9	0	12	27
Igfbp5	210	406	40	142	376	438	234	358	328	243	164	242	304	260	336	1509	146	490	585	106	80	65	31	64	1815	4105	1733	4090	1858	1576	3030	4899
Gm9553	0	0	0	0	0	0	0	0	0	0	0	0	0	0	0	0	0	0	0	0	0	0	0	0	18	0	0	0	0	0	0	0
C530043A13Rik	0	0	0	0	0	0	0	0	8	0	3	19	3	0	0	0	0	0	0	0	15	0	0	0	4	46	105	63	8	0	43	105
Gm29186	0	0	0	0	0	0	0	0	0	0	0	0	0	0	0	0	0	0	0	0	0	0	0	0	8	11	0	0	0	1	0	0
6030407O03Rik	1	0	0	0	0	0	0	0	0	0	0	0	0	0	2	0	0	0	0	0	0	0	0	0	0	3	0	0	1	0	0	24
Tns1	2970	6287	3393	4780	5353	5470	6989	9389	519	533	153	342	272	517	570	723	548	1001	699	525	1207	800	601	883	1242	852	335	394	578	453	820	717
Rufy4	259	411	189	249	470	365	730	486	0	0	5	0	19	0	6	3	6	256	140	44	54	162	31	59	0	1	5	0	29	6	13	4
Cxcr2	77	194	123	180	337	295	306	219	44	3	23	10	65	9	1	3	3990	2698	2814	1820	6356	7076	4964	2823	140	276	151	218	146	711	311	138
Cxcr1	26	209	50	73	85	30	121	109	35	0	5	0	0	0	0	0	27	12	141	38	20	49	18	14	3	14	4	0	0	23	2	0
Arpc2	5228	10712	6771	7085	10854	13163	10590	12907	8069	7119	5312	7161	5322	9069	4966	12006	5254	9801	7995	9115	10313	9609	5708	6659	3441	5133	2786	2728	5151	8474	2520	2273
Gpbar1	0	4	0	0	2	42	0	3	0	0	0	0	4	0	0	0	0	0	0	0	5	3	0	0	1	7	6	0	0	3	0	0
Aamp	77	260	161	212	317	148	355	266	225	292	146	295	101	166	102	185	170	434	288	217	218	221	181	94	144	326	107	206	89	322	105	250
Pnkd	75	44	45	70	119	133	204	47	60	76	68	66	49	23	32	86	58	107	147	79	59	20	82	43	76	157	15	37	106	59	145	180
Gm37503	5	48	1	19	4	0	4	6	1	2	1	0	0	17	1	7	5	8	0	21	0	0	13	3	5	13	0	0	0	40	9	18
Tmbim1	1502	3935	2464	2779	3621	3099	4148	4977	755	1176	913	1327	737	846	794	2154	509	1404	1217	1316	1371	1699	1418	815	815	1188	549	1466	1189	510	758	996
Gm37931	8	18	4	1	36	0	1	1	3	27	4	0	69	1	7	0	8	0	0	0	0	0	0	1	0	27	0	2	1	0	10	30
Catip	0	0	0	0	0	0	0	0	3	0	0	0	22	5	39	0	0	0	0	3	6	2	1	15	39	365	63	567	19	43	269	193
Slc11a1	117	323	400	458	323	407	503	646	2509	3054	2428	4185	1128	1353	1380	2779	2758	5532	4446	5607	3095	4041	2818	3537	660	627	541	1492	430	942	554	376
Ctdsp1	152	670	299	403	363	527	480	638	536	519	292	515	251	360	220	888	249	350	558	766	560	753	299	602	496	672	275	270	265	704	382	339
Mir26b	0	0	0	0	0	0	0	0	2	29	0	1	0	0	0	0	1	0	0	0	5	0	0	0	0	0	0	0	0	0	0	0
Vil1	5	0	0	0	6	6	10	2	2	1	20	0	0	46	16	0	0	0	6	0	0	11	5	6	0	6	0	0	1	15	0	8
Usp37	538	907	606	394	894	860	952	1051	1332	467	532	1036	702	901	408	904	771	729	821	587	445	675	319	1038	859	1153	363	381	839	1315	670	778
Gm37733	29	0	28	69	9	27	67	2	160	31	73	35	163	63	13	7	18	32	17	68	25	19	49	57	3	69	12	2	60	69	12	12
Cnot9	289	711	165	407	271	487	228	734	404	487	219	719	381	547	202	278	345	496	388	271	688	378	232	435	204	590	110	52	303	360	253	242
Plcd4	9	9	0	5	0	2	6	33	8	0	6	476	12	0	9	4	0	4	0	16	0	4	0	28	1	8	18	0	8	27	9	0
Zfp142	301	352	214	448	708	504	452	679	606	1422	400	352	404	492	386	741	293	544	582	842	384	200	406	487	146	747	259	163	482	791	140	231
Gm25035	0	0	0	0	0	0	0	0	0	0	0	0	0	0	1	111	0	0	0	2	0	3	0	2	7	1	0	0	0	0	2	0
Bcs1l	38	98	38	2	37	208	70	57	119	5	20	0	58	114	0	2	33	20	2	78	72	30	45	28	34	58	37	4	31	55	128	14
Rnf25	94	76	67	15	49	225	160	119	143	57	96	75	45	45	29	161	63	47	101	53	151	84	80	35	99	124	53	82	162	271	137	155
Stk36	1	0	8	0	8	0	11	0	13	0	11	24	1	0	0	0	10	2	0	0	0	6	1	27	7	100	79	118	22	15	148	132
Ttll4	397	508	195	186	545	431	574	718	548	355	320	1116	404	494	244	1127	120	566	408	235	168	566	240	452	424	910	579	662	473	974	432	756
Cyp27a1	28	78	15	25	50	46	68	18	224	43	163	180	216	109	100	808	132	43	225	194	176	239	30	165	83	91	23	66	227	155	30	37
Prkag3	0	1	0	0	6	0	0	0	5	0	0	0	0	0	0	0	0	0	0	0	0	4	0	0	0	1	0	0	0	0	0	0
Wnt6	0	0	0	0	0	0	4	0	16	0	6	0	4	10	11	29	0	0	2	0	29	11	6	2	54	10	0	0	12	7	0	0
Gm29539	0	0	0	0	3	0	0	26	0	0	62	122	0	41	17	0	23	15	0	0	0	1	3	0	0	2	0	110	0	1	0	0
Wnt10a	0	0	0	0	0	0	0	0	3	0	0	0	0	0	1	0	0	0	0	0	0	0	0	0	0	0	0	0	2	2	0	0
Mir375	0	0	0	0	0	0	0	0	0	0	0	0	0	0	0	0	0	0	0	0	0	0	0	0	0	0	0	3	1	0	0	0
Cfap65	0	3	0	1	5	2	12	0	40	37	12	1	4	0	60	99	81	0	12	0	16	0	0	14	1046	1547	983	1708	441	35	1561	1672
Ihh	0	0	0	0	0	0	0	0	0	0	0	0	0	0	0	3	0	0	0	0	0	12	0	0	0	0	0	0	0	11	2	0
Gm37744	0	0	0	3	0	0	0	0	0	0	0	0	1	0	0	0	0	0	0	0	0	0	0	3	0	0	0	13	3	0	0	0
Nhej1	3	55	4	14	126	20	115	4	114	0	4	9	48	43	107	84	37	89	212	49	128	91	84	25	22	18	0	16	39	10	31	35
Slc23a3	0	61	0	0	3	0	0	0	0	0	2	0	0	0	0	0	0	0	0	0	0	0	0	0	0	5	0	0	1	29	0	5
Cnppd1	375	738	350	151	498	477	426	303	425	295	237	145	188	238	154	948	353	632	306	361	220	401	312	324	169	405	65	128	260	722	391	332
Retreg2	208	273	341	286	608	598	381	490	361	364	138	181	228	119	132	331	221	397	612	420	480	271	684	272	217	337	92	555	211	287	307	162
Zfand2b	51	26	40	78	166	53	162	31	108	73	106	538	63	39	144	250	208	35	213	116	164	67	116	128	180	65	74	60	84	90	33	32
Abcb6	0	0	0	0	3	0	5	0	0	19	1	0	7	0	0	0	0	0	4	0	0	0	3	0	7	4	1	1	7	4	1	1
Atg9a	109	117	219	54	301	99	313	1345	250	128	127	60	140	223	60	540	144	464	179	144	618	120	294	154	52	217	150	127	67	309	55	132
Ankzf1	80	237	55	61	262	53	152	371	260	152	153	24	130	76	71	140	97	84	39	69	459	166	194	163	74	114	44	86	89	253	59	108
Glb1l	71	72	137	57	344	4	243	342	258	82	197	586	71	178	285	340	80	188	106	362	127	103	189	227	136	234	89	402	87	158	158	207
Stk16	196	275	171	401	320	371	424	578	270	369	171	306	232	191	226	661	162	193	172	353	411	280	179	238	256	245	181	590	484	252	358	110
Tuba4a	344	866	736	645	956	1063	1102	857	514	555	441	510	324	566	139	842	553	870	936	965	409	529	622	435	397	505	250	339	514	828	360	321
A630095N17Rik	0	0	0	0	0	0	0	0	0	0	0	0	0	0	0	0	0	0	0	0	0	0	0	0	0	0	0	0	0	0	7	2
Dnajb2	26	211	52	50	97	61	97	49	100	122	105	64	94	94	121	301	77	133	51	4	52	53	86	118	159	428	131	309	144	121	213	307
Ptprn	0	0	0	0	0	0	15	4	10	29	0	5	1	0	0	0	0	4	11	16	0	31	4	24	0	4	0	1	0	27	0	1
Resp18	0	0	0	0	0	0	0	0	0	0	0	0	0	0	0	0	0	0	0	0	0	0	0	0	0	2	0	0	0	0	0	2
Dnpep	93	270	170	192	295	243	205	204	476	353	245	230	229	322	162	663	190	313	302	312	360	252	302	116	105	246	125	223	327	335	127	136
Des	1	4	19	1	32	1	7	6	28	0	3	12	76	64	0	5	2	1	4	64	7	0	14	17	27	61	58	0	102	136	33	100
Gm15179	0	0	0	0	0	0	0	0	0	0	0	0	0	0	0	0	0	0	0	0	0	3	0	0	0	0	0	0	0	0	0	0
Speg	9	20	61	45	33	7	62	24	5	1	0	38	6	0	1	8	0	1	0	1	3	3	11	24	5	0	0	0	5	2	12	0
Gmppa	338	446	152	302	330	653	444	224	480	355	343	609	161	563	169	480	225	627	536	298	525	197	124	228	294	295	129	207	247	374	422	411
Asic4	0	0	0	0	0	0	0	0	0	0	0	0	0	0	0	0	0	0	0	0	0	0	0	3	0	0	23	0	0	0	0	0
Gm37264	0	0	0	0	0	0	5	0	1	0	0	0	0	0	2	2	0	0	0	0	0	0	0	0	0	1	0	0	0	0	0	0
Chpf	70	69	78	135	180	74	91	164	61	173	23	15	5	0	21	52	4	33	9	24	110	67	39	77	41	29	19	76	87	43	88	74
Obsl1	0	2	0	0	79	0	0	9	0	0	0	0	0	0	0	0	0	9	0	0	0	0	0	0	20	102	39	11	4	11	31	61
Tmem198	2	51	9	14	37	1	26	64	2	89	15	0	14	4	0	10	2	0	2	0	32	2	27	4	18	11	1	22	59	1	15	5
Inha	0	0	0	0	0	19	1	0	0	0	1	0	0	0	0	2	0	0	0	0	0	76	0	0	16	9	14	11	0	0	17	40
Stk11ip	86	627	110	163	384	397	334	772	320	631	186	315	207	101	149	703	54	741	572	146	154	217	144	208	116	389	104	94	266	161	286	125
Gm15183	0	0	0	0	0	0	0	0	0	0	0	0	0	0	0	0	0	0	0	0	0	0	0	0	0	10	0	19	0	0	0	0
Slc4a3	3	0	0	0	0	0	0	0	0	0	0	0	0	1	0	0	0	6	0	0	0	0	0	14	8	87	24	2	6	0	8	6
Gm5257	1	4	0	0	1	0	2	1	1	0	0	1	1	0	1	0	0	0	0	0	0	0	0	0	0	0	0	0	0	1	0	0
Gm29065	0	0	0	0	0	0	0	0	0	0	0	0	0	0	0	0	0	0	0	0	0	0	0	0	0	0	0	0	14	0	0	0
Epha4	0	1	0	1	29	0	30	3	152	595	173	411	57	20	56	15	187	824	339	1032	35	76	197	149	70	244	152	144	53	26	131	462
Mir6352	0	0	0	0	0	0	0	0	0	0	0	0	0	0	0	0	0	0	0	18	0	0	0	7	0	0	0	0	0	0	0	0
Sgpp2	35	25	7	22	12	0	39	24	38	2	13	0	33	304	60	2	14	3	3	0	76	2	3	29	34	105	117	115	51	69	4	31
Farsb	443	1348	635	444	1128	598	1192	1623	571	555	378	804	636	636	512	975	273	704	504	986	579	1083	591	821	781	739	575	622	626	764	312	651
Gm28995	7	0	0	0	5	2	9	42	8	0	1	0	7	0	0	2	0	0	4	0	0	0	0	11	0	26	24	2	0	8	0	8
4833412K13Rik	8	2	3	142	26	5	47	9	22	1	34	0	32	0	1	4	5	92	0	3	0	0	13	16	1	8	7	6	24	49	4	0
Mogat1	3	0	0	0	0	0	10	0	0	0	0	0	0	0	0	0	0	0	0	0	0	1	0	0	0	0	0	0	3	14	0	0
5730419F03Rik	0	0	0	0	0	0	0	0	0	0	0	0	0	0	0	0	0	0	0	0	0	0	0	0	0	1	0	0	0	0	0	0
Acsl3	76	65	141	98	95	31	189	183	140	47	124	710	113	63	101	84	44	51	113	44	52	80	56	81	619	927	656	797	393	132	678	1487
Utp14b	67	28	114	62	153	92	184	389	343	242	198	334	201	247	349	339	81	257	37	201	278	639	49	270	555	900	272	408	304	575	743	415
Gm6159	4	0	2	0	5	2	2	0	2	3	1	0	0	2	0	1	0	0	1	5	3	3	0	3	0	1	1	2	3	3	0	4
Kcne4	0	0	0	0	0	0	0	0	0	0	0	0	0	0	0	0	0	0	0	0	0	0	0	0	18	0	0	0	0	0	0	7
Gm5830	0	2	0	1	0	2	3	3	3	2	7	0	1	3	0	3	2	1	1	7	0	0	0	2	1	1	1	1	2	2	2	3
Scg2	0	0	0	0	0	0	0	0	0	0	0	0	0	0	0	0	0	0	0	0	0	0	0	0	0	0	0	0	0	0	77	0
Gm19027	0	0	0	0	0	0	0	0	0	0	0	0	0	0	0	1	0	0	0	0	1	0	0	0	0	0	0	0	0	0	0	0
Ap1s3	62	69	8	50	89	94	76	180	114	112	49	23	97	157	63	360	18	76	14	51	14	8	118	36	156	261	117	27	164	339	109	78
Gm37886	2	0	14	0	1	0	23	3	25	1	3	0	39	7	4	0	0	1	0	1	0	4	2	0	0	26	7	0	52	77	1	5
Wdfy1	122	141	133	157	149	321	293	215	322	202	347	187	213	246	115	391	260	378	247	217	132	507	269	167	337	501	81	86	247	448	181	214
Gm10555	30	0	0	0	2	0	0	0	0	0	0	0	4	0	0	349	0	0	0	0	0	0	0	0	0	3	0	0	6	0	0	4
Mrpl44	57	218	37	36	22	108	176	32	46	32	27	29	31	59	32	90	64	28	40	121	56	103	68	42	134	95	24	35	45	96	39	113
Serpine2	2	5	5	0	4	0	1	0	7	1	12	0	15	8	8	4	3	0	1	40	36	6	4	8	205	470	110	501	142	118	367	704
Gm5529	0	7	4	6	23	16	11	16	9	10	4	3	3	12	7	20	6	10	8	10	6	9	8	6	9	7	4	5	0	4	2	1
Gm28071	1	3	0	1	3	1	1	0	1	1	2	0	1	0	0	2	1	0	0	0	0	0	0	0	1	0	0	0	0	1	2	0
Gm38339	0	0	0	0	0	0	0	0	0	0	1	0	0	0	0	0	0	0	0	0	0	0	0	0	0	0	0	0	0	0	0	0
9830004L10Rik	0	0	0	0	0	0	1	0	2	0	0	0	0	0	0	0	2	0	0	0	0	0	0	0	0	1	0	0	6	0	0	0
Fam124b	0	49	4	17	1	0	38	1	25	0	22	7	5	261	33	19	0	0	0	0	0	11	7	3	1	16	26	0	25	83	7	0
Gm37932	0	0	0	0	2	12	7	75	6	0	1	0	3	14	0	0	2	0	7	0	0	0	0	0	0	17	24	0	0	0	0	0
Cul3	1567	2070	1457	1521	2705	2402	2786	2516	3788	2753	2271	1968	2062	1892	2025	4231	2180	3205	2976	3553	3150	3567	2502	2431	2039	4053	2234	2464	2607	4613	2264	2409
Gm37902	33	15	32	70	3	24	58	266	127	26	52	28	80	222	40	311	31	24	15	374	21	29	39	61	6	145	20	28	36	106	44	28
Gm37262	59	55	4	7	41	23	120	54	89	34	90	10	186	90	51	303	71	162	35	151	47	29	40	56	22	130	36	0	68	263	1	32
Gm29125	0	0	0	0	0	0	0	0	0	0	1	0	0	23	0	0	0	8	0	0	0	0	0	11	0	9	7	0	14	0	0	0
1700016L21Rik	0	0	1	0	0	0	0	0	0	0	0	0	10	0	0	0	0	5	1	1	0	0	0	0	0	0	0	0	0	0	0	0
Gm45261	0	0	0	0	0	0	0	0	0	0	0	0	0	0	0	0	0	0	0	0	0	0	0	0	0	1	0	0	0	0	0	0
Dock10	11377	17449	10851	12812	19491	17895	22183	24288	17267	11729	8913	10644	13008	17287	8164	19547	7168	11547	10520	13474	11615	10829	7780	9664	4676	9973	3849	2861	8511	18545	2882	1467
Gm37645	320	269	131	103	231	117	694	547	285	201	49	104	207	118	47	296	73	192	40	99	78	230	135	162	28	77	83	98	36	192	9	6
Gm38062	639	495	469	729	1247	783	1037	1801	929	175	595	191	614	438	324	123	412	156	51	655	171	445	256	471	41	461	236	172	307	916	50	28
A630081D01Rik	345	119	129	180	339	996	626	300	546	261	216	230	347	221	151	224	371	128	317	275	333	207	220	225	344	312	74	26	143	450	23	32
Nyap2	0	0	0	0	0	0	0	0	0	0	0	0	0	0	0	0	1	0	0	0	0	0	0	0	0	0	0	0	0	0	0	0
Gm6198	0	0	0	0	0	0	0	0	0	0	1	0	0	0	0	0	0	0	1	0	0	0	0	0	0	0	0	0	0	0	0	0
Gm5530	0	4	0	4	2	0	4	9	2	0	0	3	0	0	1	0	4	1	3	1	5	3	1	0	1	3	2	0	1	0	3	1
Gm7516	0	0	1	0	2	0	0	1	0	0	0	0	0	0	0	0	1	1	1	1	0	1	0	0	0	1	1	0	0	2	0	1
Irs1	6	0	0	0	0	0	0	1	0	11	12	0	22	56	0	0	4	0	0	0	0	0	0	2	100	19	11	73	14	3	31	102
Rhbdd1	214	748	504	380	660	450	532	677	562	472	416	140	246	429	370	966	226	1016	591	508	451	388	244	328	291	463	139	342	390	411	410	529
Gm19552	4	0	0	0	7	47	70	3	26	0	2	0	42	0	0	40	10	15	10	8	0	12	2	10	44	25	0	0	35	71	0	10
Gm28940	45	8	24	39	76	20	67	12	24	13	32	16	54	36	3	2	16	10	0	47	51	0	10	25	35	49	33	10	26	74	2	56
Gm22112	0	0	0	0	0	0	0	3	0	0	0	0	0	0	0	0	0	1	0	0	0	0	0	0	0	0	0	0	2	1	0	0
Col4a4	38	8	24	7	73	2	19	47	43	25	7	18	19	1	9	54	0	27	0	10	3	32	0	66	201	156	42	12	70	93	84	69
Col4a3	1	37	5	5	13	163	1	9	42	21	2	0	4	0	27	80	0	149	31	0	31	1	1	3	23	38	33	20	32	19	71	67
C430014B12Rik	0	13	3	0	0	9	10	1	1	0	4	0	0	0	0	0	0	0	0	0	0	1	4	18	0	0	0	12	45	2	4	24
Mff	445	782	421	616	833	760	881	1129	961	1020	725	685	630	568	292	1643	462	1434	1304	1376	1447	853	546	961	873	1058	667	635	756	873	457	595
Gm28941	7	3	6	51	49	0	17	17	34	125	47	1	27	14	73	0	1	19	4	21	2	0	32	13	9	24	70	11	4	29	7	21
Tm4sf20	3	0	0	0	1	0	5	0	3	0	0	0	5	2	0	0	2	2	0	2	0	0	0	0	2	2	0	1	0	30	9	0
Gm36999	0	0	0	0	0	0	0	0	9	0	0	0	6	0	0	0	0	0	0	0	0	0	0	9	0	75	0	0	0	0	0	0
Gm28942	0	0	0	0	0	7	0	0	0	0	0	0	0	0	0	0	0	8	0	0	0	0	0	0	0	0	0	0	0	8	0	0
Gm17764	1	0	0	0	0	5	0	0	0	0	1	0	0	0	1	0	0	2	1	0	2	0	0	0	0	1	1	1	0	0	0	0
Gm22396	0	0	0	0	0	0	0	0	0	0	0	0	0	0	0	2	0	0	0	0	0	0	0	0	0	0	0	0	0	0	0	0
Agfg1	880	1746	1002	1058	2174	2794	2831	1825	2100	1977	1470	2667	1728	1731	1261	2257	1217	3759	2023	3051	2119	2774	1053	1836	1495	2677	1086	991	1640	3163	1239	985
A030005L19Rik	1	33	1	0	2	160	4	13	5	0	7	0	1	0	1	9	18	4	0	0	0	3	0	4	0	23	0	0	81	28	0	1
A030014E15Rik	0	0	0	0	0	0	1	0	0	0	2	0	3	0	0	0	0	0	0	0	0	0	0	0	0	0	0	0	0	4	0	0
Gm7553	0	0	0	0	0	1	0	0	0	0	0	0	0	0	0	0	0	0	0	0	0	0	0	0	0	0	0	0	0	0	2	0
Slc19a3	0	0	0	0	0	0	0	0	0	0	0	0	0	0	0	0	0	0	0	0	0	0	0	0	32	10	4	27	0	0	14	26
Gm7539	0	0	0	0	1	0	1	0	0	0	0	0	0	0	0	0	0	0	0	0	0	0	1	0	0	1	0	0	0	0	0	0
Gm47969	0	0	0	0	0	0	0	0	0	0	0	0	0	0	0	0	0	0	0	0	0	0	0	0	0	0	0	0	0	0	2	0
Ccl20	0	0	0	0	3	0	0	0	4	0	0	0	0	0	12	0	0	0	1	0	0	1	0	0	31	42	22	33	9	0	29	177
Gm29519	0	0	0	0	0	0	0	0	0	0	0	0	0	1	0	0	1	1	0	0	0	0	0	1	1	0	2	0	0	0	0	0
Daw1	0	0	0	0	0	0	0	0	0	0	0	82	6	0	3	0	0	0	0	0	0	0	0	0	14	50	14	64	49	0	60	36
Gm6244	0	0	0	0	0	0	0	0	1	0	0	0	0	1	0	1	0	0	0	0	0	0	0	0	0	0	0	1	0	0	0	0
Sphkap	0	0	0	0	0	0	0	0	1	0	0	0	12	0	0	0	0	0	0	0	0	0	0	0	0	0	0	0	0	0	0	0
Gm6374	1	1	0	1	0	5	2	3	0	8	4	1	0	0	1	1	0	0	2	0	2	2	0	4	1	1	3	0	3	0	0	0
4933436I20Rik	0	0	0	0	0	0	0	0	0	0	0	0	0	1	0	0	0	0	0	0	0	0	0	0	0	0	0	0	0	0	0	0
Gm25754	0	0	0	0	0	0	0	0	0	0	0	1	0	0	0	0	0	0	0	2	0	0	0	0	0	0	0	0	0	0	0	0
Pid1	1080	1275	827	710	1373	1664	1561	1403	2565	2699	2109	2116	1896	2016	987	3251	2246	3113	2108	3085	3543	3793	2331	3178	569	816	725	977	955	1036	423	269
Gm37058	29	92	33	29	81	156	141	325	237	29	87	74	221	95	21	48	155	127	28	188	241	419	74	121	16	117	52	3	14	73	26	18
Gm18304	9	16	0	0	16	34	0	2	11	17	68	43	6	57	2	3	17	4	2	0	5	1	4	17	13	18	0	0	5	2	0	0
Mir6353	14	0	0	0	2	0	6	14	56	127	9	0	14	29	2	1	0	0	15	6	4	3	38	0	2	15	0	0	0	7	0	1
Dner	0	0	12	0	0	0	0	0	0	0	8	0	0	0	0	0	0	0	35	0	0	0	0	0	0	1	0	0	0	0	0	14
Gm37959	0	0	0	1	0	0	0	0	0	0	1	0	0	1	0	0	0	0	0	0	0	1	1	19	0	0	0	0	0	0	0	0
Gm37925	0	0	0	0	0	0	0	0	0	0	0	0	0	0	0	0	0	0	0	1	0	0	0	0	0	0	0	0	0	0	0	0
Trip12	4068	6188	4399	4255	6814	6207	8600	11071	8027	6009	5215	8931	5652	7131	3989	7852	5474	8974	6216	7532	6954	6505	4373	5785	3510	8015	4144	4382	4766	10282	3964	4554
Gm38374	2	34	18	6	115	21	49	7	111	102	29	7	71	16	50	5	33	10	29	35	22	85	43	38	54	109	0	125	59	84	24	32
Gm37738	129	23	129	43	170	31	69	18	212	95	202	153	287	71	64	67	231	247	75	279	40	190	2	161	32	233	22	22	116	256	105	30
Fbxo36	5	36	48	0	79	20	17	77	23	5	1	0	16	10	3	0	3	27	7	0	0	20	17	15	69	202	81	167	154	28	139	200
Slc16a14	9	1	20	0	34	4	29	9	0	0	26	0	9	0	5	20	1	0	46	0	25	2	8	3	0	0	0	2	5	0	7	0
AC167036.1	0	2	0	0	0	2	0	15	12	17	2	0	4	2	3	0	0	13	6	0	53	19	3	11	6	2	0	0	1	10	1	3
Gm29284	1	7	2	3	3	2	18	1	4	2	1	5	4	4	2	5	2	9	2	0	2	20	2	5	3	5	1	1	8	7	0	2
C130026I21Rik	10	15	2	2	6	2	20	11	22	19	12	57	21	19	11	14	37	24	13	20	26	58	11	12	10	30	52	5	5	37	37	6
Rpl19-ps1	1	6	2	5	7	10	3	9	11	12	5	13	9	5	6	16	7	8	4	5	8	7	4	7	6	14	5	14	6	14	5	9
AC167036.2	1	0	0	0	0	0	4	1	9	4	0	0	5	8	36	0	35	3	3	6	2	8	1	5	0	20	12	0	0	24	5	7
Gm7582	0	0	0	0	7	0	2	0	5	10	7	8	8	1	4	2	11	3	3	0	2	7	2	0	0	11	8	0	6	12	4	0
Gm2389	1	2	1	0	0	9	0	72	15	17	14	11	11	2	4	8	15	8	14	10	11	62	10	3	1	11	9	1	8	14	12	0
Gm18342	3	6	0	0	1	5	6	6	25	62	25	2	34	94	58	20	43	35	10	19	22	19	28	6	0	18	24	3	11	53	2	6
A530032D15Rik	7	11	0	3	25	14	23	16	106	70	45	13	51	82	21	72	29	116	82	39	22	48	85	41	27	43	18	24	76	129	53	18
Gm10553	0	1	0	4	0	0	0	0	6	10	0	0	11	17	2	1	2	7	0	2	0	1	17	10	0	6	1	3	12	17	7	1
A530040E14Rik	36	37	38	24	50	77	46	72	258	201	113	207	152	195	105	287	94	87	227	134	109	128	116	99	90	115	53	64	98	272	31	36
Gm16038	5	2	1	0	2	7	3	2	5	2	2	0	4	0	8	6	3	6	4	3	5	6	4	3	1	7	8	2	7	14	2	0
Gm7592	0	0	0	0	0	0	0	0	0	0	0	0	0	0	0	0	0	0	0	0	0	0	0	0	0	0	2	0	0	0	0	0
Gm6264	2	0	1	2	1	2	0	0	6	0	5	4	6	4	6	8	0	13	2	6	5	3	3	2	5	7	7	5	8	14	2	2
Gm7609	1	0	0	1	3	0	0	3	2	3	0	0	4	2	1	1	5	0	0	0	0	6	1	0	0	5	4	0	8	7	2	17
AC123856.1	1	0	0	0	1	0	0	0	3	3	0	0	2	0	2	17	1	0	0	1	0	1	0	0	4	3	4	0	5	1	2	2
Gm16028	1	0	0	0	8	0	1	0	3	0	0	0	3	0	0	0	0	0	0	4	0	57	3	0	0	0	0	0	0	5	0	0
Gm16026	1	4	0	0	0	5	2	7	5	4	2	2	5	15	2	10	11	8	2	19	3	1	1	4	0	9	7	0	6	7	12	1
Gm2619	0	1	0	1	0	1	5	4	4	0	1	0	0	0	4	0	1	0	1	0	0	1	3	0	0	1	0	1	2	4	1	6
Gm16025	1	0	0	0	0	1	3	0	3	0	1	0	4	1	0	0	2	4	2	0	0	1	0	3	5	1	0	0	2	5	11	0
Gm7281	1	0	0	2	0	2	0	2	1	1	0	1	0	0	1	0	0	3	0	0	2	0	2	1	0	0	0	0	2	0	1	0
AC147806.1	0	0	0	0	0	24	0	0	3	0	0	0	0	0	1	0	0	0	0	0	0	0	0	0	0	1	8	0	0	9	5	1
Gm2427	1	0	1	0	0	7	1	0	8	2	0	7	13	11	0	0	0	2	0	1	4	4	0	9	0	19	20	0	9	43	2	0
Gm16092	0	0	0	0	0	0	0	0	9	0	0	0	2	0	0	0	7	0	4	0	0	1	0	2	1	7	3	0	13	2	2	0
AC147806.2	3	0	3	0	12	5	1	3	7	6	4	1	2	3	0	14	73	8	3	18	28	10	10	3	14	13	2	1	4	18	8	3
AC147806.3	0	0	0	0	0	0	0	0	0	0	0	0	0	0	0	0	0	0	0	0	0	1	0	0	0	0	0	2	0	0	0	0
Sp110	622	1017	687	854	1078	1329	1125	1318	1823	1433	983	1433	1115	1294	890	2224	720	1881	1155	1669	1365	1537	871	1151	863	1301	556	922	1166	2217	577	352
Gm16094	7	47	7	3	17	48	21	27	66	34	15	32	45	32	37	124	24	33	4	17	27	14	22	27	3	26	8	60	20	97	7	4
Sp140	323	635	339	374	711	737	595	742	1312	1241	776	1167	736	1078	663	1711	777	1947	583	1292	1012	1370	843	754	390	773	315	608	723	1529	405	148
Gm10552	12	21	2	11	5	26	3	6	26	8	7	1	12	26	2	15	14	95	31	49	20	28	9	27	13	35	5	59	24	41	1	2
Gm17017	27	6	5	2	18	25	19	31	82	31	74	77	51	49	21	48	22	89	26	73	18	43	24	112	4	107	28	13	16	61	3	7
Sp100	1206	2952	1372	1316	2852	2950	2801	2577	5524	4808	3169	3580	3565	5348	2408	7068	3208	5103	3653	5001	4654	4903	2430	3568	2696	5523	2045	1999	4060	9782	1745	1802
A630001G21Rik	327	419	264	163	467	322	488	687	693	475	371	456	848	817	214	1295	246	708	555	458	475	537	419	696	438	895	379	16	817	1642	177	213
Mir8096	0	0	0	0	24	7	0	0	0	0	0	0	0	0	0	0	0	0	0	0	0	0	0	0	0	0	0	0	0	5	0	0
Gm25472	0	0	0	0	0	0	0	0	0	0	0	0	0	0	0	0	0	0	0	0	0	0	0	1	0	0	0	0	0	0	0	0
9930111H07Rik	0	0	0	0	0	1	0	1	0	0	0	0	0	0	0	0	0	0	0	0	0	0	0	0	0	0	0	0	0	0	0	0
Cab39	1272	2832	1539	1672	2327	3055	2738	2982	2318	1580	1635	1815	1604	2057	1124	2820	1706	2754	2356	2117	2037	2655	1777	1949	1800	3486	1278	2096	1953	3385	1676	2237
Itm2c	224	647	347	473	652	588	780	623	637	1746	523	849	422	683	395	1167	334	840	911	665	396	532	511	393	110	427	343	317	418	565	252	406
4933407L21Rik	58	15	4	3	12	0	70	48	2	1	2	0	2	2	8	0	0	0	1	8	29	0	1	5	0	63	0	1	0	5	1	0
Gm28884	10	3	17	3	7	32	27	18	0	0	24	0	6	0	0	0	0	2	0	1	0	2	2	0	0	0	1	1	0	4	0	0
Gpr55	310	808	248	275	389	214	660	915	168	60	24	49	144	37	63	419	109	36	52	46	139	154	39	75	45	34	23	28	65	180	48	13
Gm28100	4	1	6	6	81	37	14	51	2	0	5	112	25	1	0	0	12	5	6	0	0	0	0	0	0	1	0	25	0	1	0	0
Gm18180	1	1	0	0	4	8	0	0	1	0	0	0	0	0	0	14	2	1	5	4	11	7	0	0	1	7	1	0	16	1	7	4
Spata3	0	0	0	0	0	0	0	0	1	0	0	0	0	0	0	0	0	0	0	0	0	0	0	0	9	1	0	0	0	0	0	1
2810459M11Rik	0	0	0	0	0	0	0	0	0	0	0	0	3	0	0	0	0	0	2	0	0	0	0	0	13	56	6	0	0	1	9	1
Psmd1	1104	2259	1504	975	2191	2189	2741	4563	2181	1863	1319	2415	1089	2280	1316	2766	986	4546	3557	2659	1864	1918	1357	1495	1254	2353	1112	1476	1410	1442	1410	1588
Gm22786	1	23	14	9	2	0	15	4	1	174	17	0	18	0	13	1	6	19	0	2	0	24	7	0	2	1	0	4	2	1	1	16
Htr2b	28	3	13	0	66	158	131	49	90	73	69	133	99	18	194	96	84	172	86	252	125	18	60	289	14	67	24	68	49	62	42	27
Gm37914	37	59	12	1	56	12	42	26	85	67	107	333	99	14	113	2	16	1	8	220	29	14	33	27	1	38	0	0	63	193	22	7
Armc9	23	98	140	41	83	104	128	89	82	77	43	39	56	81	64	166	47	32	139	81	24	70	47	30	193	206	203	43	114	237	163	97
Gm16341	1	7	0	0	5	0	0	9	3	0	8	0	0	0	0	4	0	1	0	13	11	0	0	0	7	3	0	0	11	58	0	0
B3gnt7	395	865	430	671	781	1220	955	1393	37	14	23	82	28	0	16	0	85	60	78	40	61	87	89	54	6	44	14	3	55	29	44	6
Gm5258	0	0	0	0	0	0	0	0	0	0	0	0	0	0	0	0	0	0	0	0	0	0	0	0	0	1	0	0	0	0	0	0
Ncl	4298	7141	5462	4269	7461	5947	9497	8525	7562	6373	5374	6397	5887	6850	4695	11005	3785	7953	8500	8209	6748	7994	5667	5656	4313	10643	4859	6621	6990	13669	5299	5934
Mir3535	0	0	0	0	0	0	0	1	0	0	0	0	0	0	0	0	0	0	0	0	1	0	0	0	0	0	0	0	0	0	0	0
Snord82	1	5	0	32	5	3	10	1	6	0	7	0	6	25	1	6	0	13	0	6	0	3	0	16	1	8	1	14	0	12	1	0
C130036L24Rik	0	1	58	0	26	0	0	4	25	14	27	15	4	34	1	15	0	4	0	49	0	5	0	7	13	57	13	4	6	43	0	0
Nmur1	0	0	0	0	0	0	0	0	0	0	0	0	0	0	0	0	0	0	74	0	0	0	0	0	0	2	0	4	1	0	0	2
Rpl30-ps6	0	0	0	0	0	0	0	1	1	7	0	0	0	0	0	0	0	0	0	0	0	0	0	0	0	0	0	0	0	0	1	0
Ptma	1064	2122	1372	1278	2372	2254	2215	2171	2131	2303	1678	2800	1648	2580	1403	3379	1186	2396	2121	2868	1975	2079	1401	1482	1812	2740	1368	1853	1647	3317	1300	1850
Pde6d	121	107	127	169	134	301	128	739	282	188	241	460	88	95	59	415	47	299	97	470	348	211	67	90	125	189	85	163	119	169	126	158
Gm37152	27	103	0	0	65	0	0	6	19	2	1	0	37	24	13	0	0	2	1	1	0	5	7	2	14	19	23	0	2	57	1	0
Cops7b	108	30	149	249	181	56	285	86	171	205	154	28	93	297	139	87	29	127	21	68	23	261	111	122	62	137	135	220	152	327	120	73
Gm37022	0	0	0	0	0	0	0	0	3	0	0	0	0	0	0	0	0	0	0	0	0	1	0	0	0	1	0	0	0	0	21	0
Nppc	0	0	0	0	0	0	0	0	0	0	0	0	0	5	0	0	0	0	0	0	0	0	0	0	0	2	0	0	0	0	0	0
Dis3l2	171	641	109	215	323	129	431	414	362	407	359	296	270	286	227	843	294	661	134	88	178	461	288	262	203	406	167	529	243	607	215	288
Gm29097	0	0	0	0	0	0	3	0	0	0	0	0	2	0	1	0	0	0	0	0	0	5	0	3	0	0	0	0	7	4	0	6
Gm29055	2	12	0	1	12	11	6	17	6	2	3	3	11	1	0	2	2	0	1	2	1	2	5	13	0	33	2	2	9	37	4	5
Gm37485	17	15	3	24	41	4	49	56	28	19	104	0	27	2	26	40	1	35	70	8	32	24	0	29	0	44	9	0	88	21	104	1
Gm38142	22	9	4	10	65	14	24	1	15	3	54	42	49	39	20	48	7	7	1	31	5	3	25	32	7	71	3	22	38	13	5	2
Gm38010	42	1	22	3	8	3	21	83	65	7	10	1	26	56	5	103	32	1	118	34	5	0	89	56	3	43	84	0	0	72	29	2
Gm37541	0	0	0	0	10	3	1	0	15	0	17	0	15	11	1	582	62	0	1	6	0	0	0	8	16	6	0	0	1	1	0	0
Gm38021	10	4	17	29	38	0	39	0	20	2	13	0	40	73	74	107	5	0	2	17	0	3	14	65	4	37	12	0	3	23	12	12
Gm6136	40	82	41	72	84	99	84	143	90	108	72	117	55	71	59	101	73	97	87	89	74	105	59	67	79	96	61	59	77	107	59	68
Gm37967	12	3	4	14	2	0	15	4	30	27	9	1	11	0	0	16	0	8	7	26	0	5	36	20	0	14	40	0	3	1	12	10
Gm28375	0	0	3	0	1	0	9	14	6	37	2	52	3	34	0	0	6	0	0	4	0	0	0	10	6	6	0	0	0	14	0	1
Gm37017	18	0	2	0	0	0	15	0	0	0	0	0	5	0	0	0	0	0	0	0	0	5	1	0	268	10	57	0	0	7	1	4
Gm37447	0	7	1	0	6	2	94	10	55	35	10	48	13	75	3	2	16	21	1	13	0	3	0	21	7	6	14	29	86	28	56	4
Akp-ps1	0	0	0	0	0	0	0	0	0	0	0	0	0	0	0	0	1	0	0	34	0	0	0	0	0	0	0	0	0	0	0	0
Gm29371	0	0	0	0	0	0	0	0	0	0	0	0	0	1	0	0	0	0	0	0	0	0	0	0	0	0	0	0	0	0	0	0
Gm29374	0	0	0	0	0	0	0	0	1	0	0	0	0	0	0	0	0	0	0	0	0	0	0	0	0	0	0	0	0	0	0	0
Ecel1	0	0	0	0	0	0	0	0	0	0	0	0	0	0	0	0	0	0	0	0	0	0	0	0	0	0	0	0	0	0	0	1
Prss56	0	0	0	1	0	0	0	0	0	0	0	0	0	0	0	0	0	0	0	0	0	0	0	0	0	0	1	0	0	0	1	0
Chrnd	0	0	0	0	0	0	0	0	0	0	0	0	0	0	0	0	0	0	0	0	0	1	0	0	0	0	0	0	0	0	0	0
Chrng	0	0	0	0	0	0	1	42	12	0	0	0	0	0	0	0	28	28	0	0	0	0	0	0	0	34	0	0	8	9	9	0
Eif4e2	500	1275	759	421	740	545	1067	948	807	737	1022	1243	591	1049	314	2110	474	801	934	1233	1200	1255	696	792	454	1075	376	546	523	1237	400	437
Gm26187	0	0	5	0	1	0	0	0	4	0	0	0	0	0	0	0	12	0	0	0	0	0	2	0	0	2	0	3	0	1	0	1
Efhd1	0	0	47	0	0	0	0	0	3	0	0	0	0	0	0	0	0	0	0	0	0	0	0	0	3	0	0	0	0	0	0	1
Gigyf2	667	1374	690	623	1340	1056	1762	1577	1696	1152	969	1329	1142	1900	803	2391	850	1626	1074	1340	1577	1403	1285	1235	825	1645	678	1254	1124	2202	787	999
Gm22549	0	2	0	6	0	10	0	2	1	0	0	0	1	1	0	0	13	35	0	0	0	0	0	4	0	2	0	0	2	1	0	0
Kcnj13	22	119	17	116	24	46	44	150	88	43	37	23	32	13	21	45	4	1	9	13	70	36	39	72	202	131	184	63	68	75	61	99
Gm23504	2	7	2	0	0	0	9	0	0	2	1	0	0	5	0	0	0	2	0	0	0	130	0	0	0	13	0	0	3	0	0	0
Snorc	0	0	0	0	0	0	0	0	0	0	0	0	0	0	0	0	0	0	0	0	0	0	0	0	0	3	5	0	1	0	3	4
Ngef	2	0	0	0	0	0	0	0	0	2	14	1	0	0	1	2	1	0	0	0	0	0	0	0	16	157	101	253	75	5	78	249
Neu2	0	0	0	0	0	0	0	0	0	0	0	0	0	0	0	0	0	0	0	0	0	0	0	0	0	1	0	0	0	1	26	24
Gm17181	0	0	0	0	0	0	0	0	0	0	0	0	0	0	0	1	0	0	0	2	2	0	0	0	36	0	1	2	0	0	0	0
Gm6153	0	3	1	0	4	3	2	4	3	1	4	2	4	2	2	0	1	3	0	1	5	2	3	0	1	2	1	0	1	2	2	26
Inpp5d	1340	2716	1420	1568	2287	2935	2976	2843	3356	2854	1790	3086	2164	3143	1581	3577	2001	3317	3428	3406	3481	3221	2417	2688	1097	2219	1452	943	1620	4186	982	761
Atg16l1	221	663	223	374	623	380	644	592	966	531	491	291	520	602	181	414	438	487	234	796	412	514	619	429	344	717	287	290	462	883	243	163
Gm25395	12	0	23	42	11	16	6	17	13	4	13	0	20	14	2	15	0	0	1	21	1	33	38	19	34	14	4	0	7	32	14	0
Scarna6	0	0	0	0	2	1	0	7	17	0	0	0	4	0	1	5	0	0	19	23	0	0	14	0	16	6	0	0	2	0	0	1
Sag	7	0	0	11	0	0	17	41	14	10	0	25	2	2	0	9	18	46	28	27	36	17	36	108	1	81	0	4	47	56	95	13
Dgkd	579	1230	255	291	890	911	810	1857	1120	730	699	1338	1078	1859	623	2506	1037	1316	695	951	1646	1501	587	1197	1009	1677	881	468	1462	3927	582	406
Gm19582	0	64	0	2	0	28	1	0	5	0	0	0	4	1	7	0	0	0	4	0	0	5	0	0	0	14	2	0	0	13	0	0
4833421G17Rik	12	3	0	1	52	0	1	35	39	0	60	5	76	65	25	14	9	117	59	313	10	85	58	12	25	93	15	4	82	273	4	46
Gm38365	67	28	36	15	79	58	132	105	153	37	68	12	183	62	29	315	54	53	53	108	113	154	40	152	8	318	102	1	225	486	71	29
Usp40	391	604	336	376	570	598	957	588	1165	519	698	1798	1015	601	511	1429	536	786	740	1192	1108	1211	592	883	588	1036	922	900	702	1294	651	926
Gm5832	1	0	1	0	0	0	0	0	1	0	0	0	0	0	0	0	0	0	0	0	0	0	0	1	0	0	0	0	1	0	0	0
AC087801.1	0	0	0	0	0	0	0	0	0	0	0	0	0	0	0	0	0	0	0	0	0	0	0	8	0	0	0	0	0	0	0	0
AC087801.2	0	0	0	1	0	0	0	0	0	0	0	0	0	0	0	0	0	0	0	0	0	0	0	0	0	0	0	0	0	0	0	0
Ugt1a9	0	0	0	0	0	0	0	0	0	0	0	0	1	0	0	0	0	0	0	0	0	0	0	0	15	0	0	0	0	2	0	0
Ugt1a8	0	0	0	0	0	0	0	0	0	0	0	0	2	0	0	0	0	0	0	0	0	0	0	0	0	3	0	0	0	0	0	0
Ugt1a7c	103	219	225	128	170	83	269	210	188	634	84	120	131	197	61	94	66	187	60	152	143	292	84	208	22	94	35	29	40	70	46	30
Gm15373	0	0	4	0	0	2	0	53	1	0	0	0	3	5	0	2	0	38	0	35	2	47	7	2	0	4	7	3	0	0	0	0
Ugt1a6b	7	8	4	0	0	0	9	4	10	29	3	0	25	2	10	0	4	2	0	2	13	4	9	8	8	49	10	37	21	8	27	26
Gm15372	7	0	3	21	54	187	32	79	7	25	0	22	13	0	30	0	3	23	0	0	0	43	39	45	0	7	1	0	0	3	0	1
Gm15370	1	10	0	1	9	0	14	1	37	0	8	0	31	1	0	0	0	0	8	5	6	2	0	7	1	1	17	0	2	20	0	0
Ugt1a6a	14	23	6	8	17	0	14	18	19	9	13	0	9	3	10	3	0	8	35	7	22	49	3	8	4	35	26	30	7	3	18	15
Gm15369	1	0	2	5	8	0	10	42	46	9	1	5	12	0	1	2	4	7	0	4	46	2	0	8	0	26	16	15	11	10	16	5
Gm15374	0	3	0	8	1	0	28	1	55	1	24	84	20	13	0	0	27	0	21	29	0	14	6	30	0	13	0	165	51	8	1	1
Gm15371	6	0	5	0	0	0	256	145	8	0	7	0	8	320	18	148	60	0	0	2	1	0	54	45	10	16	12	0	15	9	10	1
Ugt1a5	18	0	10	2	51	163	16	11	15	13	14	0	59	0	10	23	94	43	18	9	67	111	93	42	2	139	10	62	15	21	31	4
AC087801.3	0	0	15	0	0	0	2	7	1	0	1	0	0	7	0	0	11	1	0	0	0	2	0	13	0	1	1	0	0	0	0	0
Gm15368	15	1	5	0	12	0	11	50	46	66	3	0	2	14	11	0	0	0	7	3	39	8	19	63	9	12	58	30	1	8	0	11
Gm15376	8	1	0	0	19	2	2	9	22	17	2	0	14	4	0	0	0	0	0	23	0	0	32	7	12	78	4	1	0	9	7	11
Ugt1a2	61	1	0	0	27	16	14	30	39	0	2	0	8	0	1	3	12	7	1	88	5	6	109	14	3	14	3	0	0	8	5	7
Dnajb3	6	2	18	0	10	7	1	20	11	0	0	7	0	0	1	29	14	0	2	21	0	0	0	4	2	9	2	14	0	20	21	1
Ugt1a1	0	0	0	0	0	0	0	1	0	0	7	0	0	0	0	0	0	0	0	0	0	0	0	0	0	0	0	0	9	0	0	1
Mroh2a	145	102	69	115	167	118	152	279	107	49	81	39	107	84	18	1226	76	102	66	541	67	157	94	146	149	260	149	130	150	99	23	100
Hjurp	594	1378	542	862	1052	1352	1342	1801	983	500	478	849	587	954	312	1182	510	359	531	301	510	959	602	884	281	1097	531	589	852	1359	407	385
Spp2	0	0	0	0	0	0	0	0	0	0	0	0	0	0	0	0	0	0	0	0	0	0	0	0	0	0	0	0	0	0	0	13
Gm29538	0	0	0	0	0	0	0	0	4	0	3	0	0	0	1	0	0	0	0	0	0	25	0	0	75	83	62	63	4	0	28	103
Gm28888	0	0	0	0	0	0	0	0	0	0	0	0	0	0	0	4	0	0	0	0	0	0	0	0	2	0	0	0	0	0	5	0
Glrp1	4	0	0	1	5	9	1	1	16	0	30	0	5	1	53	13	0	50	0	6	6	36	0	9	0	1	0	6	0	0	17	0
Gm19589	0	0	2	0	1	0	0	0	0	0	0	0	0	0	0	0	0	0	10	15	0	0	0	19	0	0	0	0	0	7	1	2
Gm38130	0	0	0	0	0	0	10	3	21	15	33	5	14	26	36	4	1	115	53	16	4	32	119	10	0	7	0	0	2	5	31	0
Gm29336	0	0	0	0	0	0	14	0	11	0	2	0	1	0	0	6	5	0	0	0	0	0	1	54	0	0	0	16	0	18	0	0
Arl4c	355	946	472	233	805	833	605	879	2197	2185	1383	2968	1069	1856	1545	2896	1048	1682	1495	2149	1774	2381	1205	1323	846	1581	1187	953	1219	2648	650	958
Platr5	0	0	0	0	0	0	0	0	0	0	0	0	0	0	0	0	0	0	0	0	0	0	0	0	0	0	0	0	10	0	0	0
1700067G17Rik	0	0	0	0	0	1	0	0	0	0	0	0	0	0	0	0	0	0	0	0	0	0	0	0	0	0	0	79	0	0	0	0
Sh3bp4	30	91	106	23	18	72	28	42	634	658	451	703	331	294	277	831	98	469	356	171	335	139	237	157	72	224	243	180	162	137	77	236
Gm38312	0	0	0	0	1	0	2	0	14	12	109	25	55	33	0	16	2	8	0	42	6	3	3	1	3	4	0	0	0	11	5	4
Gm5259	0	0	0	1	1	0	0	0	0	0	0	0	0	0	0	1	0	0	1	0	0	1	0	1	0	0	0	0	1	0	0	0
Agap1	846	1881	1252	1024	1878	1398	1879	2650	385	232	452	693	309	71	309	746	479	979	1664	1339	557	628	678	805	201	712	427	1221	280	323	591	648
Gm37297	31	77	11	0	6	76	3	63	138	7	9	0	120	370	6	56	0	1	0	5	71	0	0	2	2	98	36	4	6	0	40	56
Gm25180	38	0	9	0	1	0	0	0	0	12	0	0	7	3	0	0	0	13	0	0	0	0	44	53	0	1	0	0	0	1	0	0
Gm28499	6	25	11	1	2	0	14	4	5	4	18	0	6	0	15	0	0	0	0	0	0	2	0	0	0	0	0	1	0	0	13	4
4933400F21Rik	123	230	108	208	115	83	345	399	169	23	56	274	55	67	72	37	49	28	6	111	26	56	242	136	3	15	44	82	44	1	49	40
Gm26037	23	99	0	0	16	1	5	24	0	209	2	5	8	0	10	5	38	0	2	0	0	0	0	5	0	0	0	0	9	0	18	0
Gm37521	19	58	1	35	25	120	89	31	1	25	57	9	2	9	28	0	9	4	0	0	0	7	17	1	0	52	0	0	0	0	0	0
D130058E05Rik	0	0	1	0	0	0	0	0	0	0	0	0	0	0	0	0	0	0	0	0	0	0	0	0	0	0	0	0	0	0	0	0
Asb18	4	0	0	0	35	0	0	0	0	0	0	0	0	0	0	0	0	0	1	0	0	0	0	0	0	0	0	0	0	0	0	0
Iqca	0	0	4	0	0	0	0	0	1	1	1	19	2	0	0	0	6	0	0	0	1	0	0	0	335	714	233	723	285	9	539	860
Ackr3	1	0	0	0	11	0	5	1	30	0	1	0	3	0	3	33	84	32	66	38	12	162	19	27	59	68	4	15	39	43	46	78
Gm38277	0	0	0	0	0	0	0	0	0	0	0	0	0	0	0	0	0	0	0	0	0	0	0	0	0	0	0	0	0	0	0	39
Gm28723	0	0	0	0	0	0	0	0	0	0	0	0	0	0	0	0	0	0	0	0	0	2	0	0	0	0	0	0	0	0	0	1
Gm28722	0	0	0	0	0	0	0	0	0	0	0	0	0	0	0	0	0	0	0	0	0	0	0	0	0	0	0	0	0	0	1	0
Cops8	63	376	216	206	282	259	496	262	389	467	270	434	219	188	159	365	88	487	326	242	242	367	142	250	179	285	428	251	163	592	151	90
Col6a3	16	228	13	1	1	7	6	126	18	2	12	3	6	3	3	32	36	55	45	20	6	1	21	6	89	97	2	3	36	175	50	67
4930474B08Rik	0	0	0	0	3	0	0	0	0	0	0	0	0	0	0	0	0	0	0	0	0	0	1	0	0	0	0	0	0	0	0	0
Mlph	27	27	30	1	79	86	28	1	0	0	7	2	2	0	28	47	0	0	33	3	13	0	22	2	336	719	541	591	476	15	633	1133
Prlh	0	0	0	0	0	0	0	0	0	0	0	0	0	0	0	0	0	0	0	0	0	0	0	0	0	2	0	0	0	0	0	0
Rab17	0	0	0	0	0	0	0	0	0	0	0	0	13	0	2	0	0	0	0	0	0	0	0	0	1	6	0	0	0	0	0	10
Lrrfip1	5246	9120	5928	6213	9982	11595	10959	12439	4306	4407	2938	4121	3286	3448	2647	5689	2327	5227	6362	4814	4757	4684	3289	3943	1732	4561	1938	2569	3674	6137	1917	2116
Rbm44	5	53	21	12	0	136	79	5	17	0	0	2	7	71	4	0	17	1	0	42	0	0	0	0	13	32	15	0	0	23	4	4
Gm7776	18	34	24	26	26	21	19	23	45	41	22	48	6	43	21	36	27	27	41	41	23	21	16	16	14	14	10	24	21	38	13	14
Ramp1	419	931	336	658	533	968	699	965	110	289	53	59	67	166	2	12	58	205	130	40	119	29	70	118	70	181	289	168	132	157	252	292
Ube2f	451	654	583	371	833	498	862	768	1211	1375	723	882	969	1603	440	1503	998	1289	1097	1148	989	1025	689	866	634	1006	439	644	516	756	534	565
Gm7785	2	0	1	4	15	0	3	3	5	9	0	4	13	15	2	5	1	6	1	2	1	15	26	3	0	21	9	5	12	15	4	5
Scly	111	148	44	24	256	213	184	338	503	86	359	221	163	156	125	642	125	420	217	599	192	220	278	167	286	239	39	377	111	403	89	107
Gm17090	0	0	0	0	0	0	4	1	0	0	0	0	0	0	0	0	0	0	0	0	0	0	0	3	4	1	0	0	3	0	0	0
Espnl	0	2	3	0	0	12	0	1	1	0	0	0	0	0	0	23	0	0	0	0	0	10	0	9	11	15	0	15	3	30	1	1
Klhl30	3	0	0	20	0	0	4	0	3	0	0	0	11	2	1	0	0	0	0	0	0	0	0	0	6	0	0	0	1	7	5	0
Erfe	4	0	4	0	8	2	13	0	2	2	2	8	5	0	1	87	0	0	0	0	43	0	23	8	5	9	0	0	3	18	8	29
Ilkap	261	579	239	426	314	222	731	536	728	406	566	250	442	440	290	1253	778	670	692	743	422	555	375	604	297	711	319	294	470	944	196	300
1700020N18Rik	0	0	0	0	0	0	0	0	0	0	0	0	0	0	0	0	0	0	0	0	0	0	0	0	0	0	0	2	0	0	2	23
Hes6	45	87	37	56	59	519	120	162	137	15	88	188	44	8	116	163	50	128	76	49	58	58	62	83	83	148	161	236	77	201	214	206
Per2	268	822	452	571	419	337	856	730	339	578	466	629	195	227	164	573	411	750	896	881	564	734	449	359	559	991	860	1131	359	196	697	1203
Gm28381	0	0	0	0	0	0	0	0	0	0	0	0	0	1	0	0	0	0	0	0	0	0	0	0	1	0	0	0	0	0	0	1
Gm19085	0	0	0	0	0	0	0	0	0	0	0	0	0	0	0	0	0	1	0	0	0	0	0	0	4	4	2	0	0	0	1	0
Traf3ip1	35	154	78	49	62	11	115	22	115	94	132	44	84	228	79	258	33	50	110	45	134	101	65	110	595	1821	898	989	622	228	960	1737
Asb1	22	3	37	98	106	24	184	171	42	22	14	48	74	83	14	32	22	52	34	191	90	119	34	12	97	243	40	66	121	68	34	113
Gm37600	2	0	2	0	0	0	2	1	11	0	1	0	8	0	0	0	13	0	0	0	0	2	0	0	0	0	0	0	0	1	0	0
Hdac4	766	1918	1267	1502	1917	2138	2458	2980	1058	506	695	894	582	788	429	1151	1029	1685	869	1399	1041	1721	1050	1097	464	936	313	530	882	1451	660	567
Gm37048	62	113	28	14	48	17	100	134	64	59	50	3	32	46	24	83	133	20	33	262	23	190	31	120	2	118	150	5	25	141	38	7
Gm37036	4	27	47	4	14	0	29	344	20	475	2	1	54	0	6	10	25	3	2	0	51	10	0	15	0	35	7	0	34	110	0	0
Ndufa10	528	852	474	656	1076	1016	1251	821	876	661	514	1117	686	630	648	1563	593	1185	859	734	697	943	500	645	328	1002	457	582	569	913	488	725
Mir6900	0	0	0	0	0	0	0	0	0	0	1	0	0	0	0	0	0	0	0	0	0	2	0	0	0	0	0	0	1	3	0	0
Olfr1416	0	0	0	0	0	0	0	0	0	0	0	0	0	0	0	0	0	0	0	0	0	0	0	0	0	0	0	1	0	1	0	0
Cops9	423	459	443	546	899	553	812	749	769	565	471	929	332	478	378	676	526	896	836	1276	579	570	505	451	579	867	356	475	429	638	586	378
Otos	0	0	0	0	0	0	0	0	0	0	0	0	0	0	7	2	0	0	0	9	0	0	0	0	0	0	0	0	0	0	0	0
Gm29483	0	0	0	0	0	0	0	0	0	6	4	0	0	0	0	0	0	0	17	0	0	0	1	11	0	0	0	0	0	0	0	0
Gm29481	0	0	0	0	0	0	0	0	0	0	0	0	0	0	0	0	0	0	0	0	0	0	0	0	0	0	0	0	1	0	0	0
Gpc1	3	4	0	49	61	62	18	5	102	358	115	62	67	82	43	116	84	230	75	119	184	49	85	51	57	104	81	76	147	234	24	24
Gm29480	0	0	0	0	0	0	0	0	13	0	26	0	13	15	0	0	1	0	0	10	2	0	0	5	0	9	3	0	1	34	2	0
Ankmy1	0	0	0	7	0	0	16	13	3	0	2	0	1	0	0	0	0	0	0	22	0	1	0	2	13	32	113	59	20	0	18	58
Dusp28	25	64	21	17	140	325	17	160	38	33	73	33	20	5	4	58	105	29	37	40	45	11	27	41	58	85	53	13	73	31	43	67
5033417F24Rik	0	10	0	0	41	51	1	7	55	0	0	0	11	0	14	0	3	0	0	0	2	23	0	5	0	10	0	0	0	12	12	1
Rnpepl1	483	1106	593	826	1025	754	1143	1173	781	1415	661	1061	417	499	430	1558	723	1659	1361	1090	978	1099	699	744	448	757	474	527	593	833	466	523
9430060I03Rik	1	1	2	0	0	33	0	1	7	0	3	0	13	0	0	134	20	3	0	0	0	1	7	11	58	11	0	0	7	1	0	0
Capn10	19	89	35	25	20	150	33	27	51	65	41	55	60	127	27	113	2	61	55	19	0	13	7	35	1	44	77	23	29	89	25	24
Gpr35	474	1357	470	488	712	836	802	879	3032	3580	1840	3282	1846	3484	1679	4390	1972	2014	2624	2475	3624	3744	1738	2028	546	1070	573	644	1056	1450	289	102
Gm18697	0	0	0	0	0	0	0	0	0	0	0	0	0	0	0	4	0	0	0	0	0	0	0	0	0	1	0	0	0	0	0	0
Aqp12	0	0	0	0	0	0	0	0	22	0	0	0	0	0	0	0	0	0	0	0	0	0	0	0	0	0	0	0	0	0	0	0
Kif1a	30	119	97	93	14	96	69	367	225	538	248	796	245	104	118	223	238	87	367	101	154	87	294	239	52	109	232	55	140	38	179	246
Gm28086	0	0	0	0	1	0	0	0	0	1	0	300	0	0	0	0	0	0	0	0	0	0	0	0	0	36	0	0	1	0	0	3
Agxt	0	0	0	0	0	0	0	0	0	0	0	0	0	0	0	0	0	0	0	0	0	0	0	0	0	4	0	0	0	0	0	0
Mab21l4	0	175	0	0	0	0	0	37	0	2	2	1	0	0	0	0	13	0	0	0	0	0	1	1	440	458	215	544	130	7	503	492
Crocc2	0	0	10	0	0	0	0	0	1	6	72	0	0	0	24	0	0	0	0	0	0	0	46	0	163	178	124	322	223	0	170	215
Sned1	19	32	6	1	56	13	29	11	158	86	15	146	137	181	69	369	2	8	2	103	9	79	7	17	509	541	223	560	213	122	606	957
Mterf4	10	230	41	45	22	36	92	25	73	202	99	101	69	4	27	130	19	112	64	42	80	16	85	87	247	187	107	71	38	157	127	69
Gm28535	0	0	0	0	0	0	0	0	0	0	0	0	0	0	0	0	0	0	0	0	0	0	0	0	0	0	4	0	0	0	0	0
Gm7867	1	0	0	0	1	0	0	2	0	1	1	1	0	0	0	0	3	2	1	0	0	1	1	0	50	1	1	1	0	0	1	1
Pask	100	79	30	82	96	51	48	250	24	20	27	13	35	17	0	82	51	1	10	14	1	31	10	57	8	47	65	16	2	81	19	104
Ppp1r7	462	756	416	411	683	651	908	716	496	687	462	648	281	664	384	1038	393	665	297	524	734	546	274	408	278	880	206	1031	478	634	654	511
Mir6902	0	0	0	0	0	0	0	0	0	0	0	0	1	0	0	0	0	0	0	0	0	0	0	0	0	1	0	0	0	0	0	0
Mir6345	0	29	0	0	0	0	0	0	0	30	0	0	1	20	0	0	0	3	0	0	0	0	0	1	0	0	0	0	12	0	0	0
Gm26446	1	0	0	0	1	0	0	0	1	0	0	0	0	0	0	3	0	0	1	0	0	0	1	0	0	9	0	0	1	0	0	0
Ano7	2	7	4	1	5	33	38	5	56	70	5	1	13	52	5	0	0	11	0	44	41	0	2	28	5	57	17	4	19	12	0	37
Hdlbp	2975	6069	3794	3874	5530	5103	6188	8168	5143	5606	3517	5833	3063	3673	2614	6883	3728	4522	4976	4899	5657	5866	3827	3662	4463	6489	3577	4666	4808	4347	4533	6089
Gm17415	3	3	1	1	3	1	7	0	9	8	10	1	19	2	0	30	4	3	1	4	14	0	0	3	3	4	7	0	3	31	6	2
2-Sep	74	97	83	16	164	24	183	175	212	70	153	196	266	127	119	151	150	255	107	44	86	248	102	140	44	176	26	268	124	171	116	26
Farp2	30	55	62	177	122	177	251	179	153	196	91	493	92	142	59	298	141	139	151	188	128	349	66	166	182	200	210	88	126	106	49	155
Gm37250	3	335	1	6	6	0	44	4	43	0	14	0	6	0	8	1	16	2	0	0	0	7	0	12	5	24	2	0	0	3	1	3
Stk25	218	849	282	750	455	214	500	742	426	556	334	802	375	216	201	640	248	470	498	768	428	807	285	279	395	681	247	567	403	759	606	370
Gm28536	0	14	0	0	0	0	0	0	2	0	0	0	0	0	0	0	0	0	0	0	0	0	0	0	0	0	0	0	0	0	0	0
Bok	17	63	16	8	0	22	5	81	2	0	0	0	14	0	2	0	0	7	10	0	0	0	0	0	78	119	7	138	52	48	83	196
Thap4	95	59	163	94	229	215	226	345	158	554	61	934	97	200	109	544	250	461	245	389	213	254	83	216	404	255	184	341	193	247	222	273
Gm10550	0	0	0	0	0	0	3	4	0	0	5	0	0	8	0	0	0	0	0	1	0	0	0	0	3	0	0	0	1	21	0	0
Atg4b	83	129	156	66	252	266	461	202	336	353	235	427	356	189	154	343	95	409	39	435	204	437	146	255	248	479	265	132	179	407	122	213
Dtymk	79	280	48	222	211	89	230	109	210	44	52	320	151	69	92	177	94	224	74	49	73	209	114	124	233	205	85	31	137	195	106	113
Ing5	193	543	117	346	169	157	382	230	291	198	180	92	380	532	195	461	81	295	164	201	323	358	355	106	336	402	127	498	240	374	209	223
Gm22089	0	0	0	0	0	0	0	0	0	0	0	0	0	0	0	0	0	0	0	0	0	25	4	0	0	0	0	0	0	0	0	0
D2hgdh	48	194	120	125	179	90	170	47	146	120	140	226	230	118	61	96	51	192	80	176	330	134	188	138	41	186	79	110	196	201	110	40
Gal3st2	3	0	0	0	3	26	0	0	23	0	0	0	0	0	0	0	0	0	0	0	0	0	0	22	0	0	0	0	0	29	1	12
Gal3st2b	0	0	0	0	0	0	0	0	0	0	0	0	0	0	0	0	0	0	0	0	0	0	0	0	0	0	0	2	0	0	2	6
Gm7889	0	0	0	0	0	0	0	0	0	0	0	0	0	0	0	0	0	0	2	0	0	0	0	0	0	0	0	0	0	0	0	0
Gal3st2c	0	0	0	0	0	1	0	0	0	0	8	0	4	0	0	0	0	0	0	0	1	0	0	0	0	0	0	0	7	0	0	9
Neu4	0	0	0	0	0	0	0	0	3	0	0	0	0	1	0	0	0	0	0	0	0	0	0	0	0	0	0	0	0	65	0	0
Pdcd1	24	0	16	46	45	0	6	0	115	0	18	0	6	62	15	102	27	18	35	30	15	0	0	12	0	35	1	0	33	117	158	0
Gm7891	0	0	0	0	0	0	0	0	0	0	0	0	0	1	0	0	0	0	0	0	0	0	0	0	0	0	0	0	0	0	0	0
Gm7895	8	14	9	9	12	6	5	20	8	2	4	23	8	7	7	3	12	24	17	17	7	9	10	11	7	12	7	6	10	7	4	6
Fam174a	384	448	390	610	695	608	616	933	501	321	465	597	389	415	347	454	629	748	636	880	1103	1590	410	533	181	405	242	656	379	506	280	181
BC055308	9	51	34	3	14	3	20	57	40	9	34	25	42	29	35	79	17	16	23	61	42	0	33	33	11	74	114	2	11	118	18	4
Gm15427	161	430	229	260	423	568	331	572	499	677	369	637	349	601	301	677	271	627	555	466	578	584	318	314	539	697	351	361	521	778	364	408
St8sia4	447	356	355	260	1208	727	798	859	3072	1468	1426	2391	1796	2332	890	3492	1940	1913	1546	1863	2094	2323	851	1820	1014	3228	902	631	1679	5766	729	439
Gm37642	17	25	15	1	26	22	3	15	117	54	23	3	40	22	36	13	21	66	0	12	2	72	18	69	13	70	58	196	17	141	8	12
4930598F16Rik	0	0	0	0	0	0	0	0	0	0	0	0	0	0	0	0	0	0	0	0	0	0	0	0	0	0	0	0	0	3	0	0
Gm37761	0	0	0	0	0	1	0	0	0	0	0	0	0	0	0	0	0	0	0	0	0	0	0	0	0	0	0	0	0	0	0	0
Gm22360	0	0	0	0	0	0	1	0	0	0	0	0	0	0	0	0	0	0	0	0	0	0	0	0	0	0	0	0	0	0	0	0
Gm24586	0	0	0	0	0	0	0	0	0	0	0	0	0	0	0	0	0	0	0	0	0	1	0	0	0	0	0	0	0	0	0	0
Gm1833	0	1	0	1	0	1	1	0	0	0	0	0	0	0	0	0	0	0	0	0	0	0	0	0	1	0	0	0	0	1	0	0
Slco4c1	3	0	6	0	0	0	10	0	28	47	48	1	11	0	21	16	62	2	28	0	230	194	13	69	1266	1864	1169	1092	968	40	1565	2790
Panct2	7	0	0	0	0	0	0	1	6	11	0	1	0	0	1	0	13	0	0	0	7	13	2	8	6	220	50	41	28	1	212	145
Gm9499	0	0	0	0	0	0	1	0	0	0	0	0	0	0	0	0	0	0	0	0	0	0	0	0	0	0	0	0	0	0	0	0
Gm28901	0	0	0	0	0	0	0	0	0	0	0	0	0	0	0	0	0	0	0	0	0	0	0	0	0	0	0	0	1	0	0	0
Gm6430	1	6	2	10	9	4	8	1	9	6	1	7	1	1	1	9	1	3	2	5	3	4	3	1	2	3	2	2	5	2	1	1
Slco6c1	0	0	0	0	0	0	0	0	0	0	0	0	0	0	0	0	0	0	0	0	1	0	0	0	0	0	0	0	0	0	0	0
Gm7133	0	0	0	0	0	0	0	0	0	0	0	0	0	0	0	0	0	0	0	0	0	0	0	0	0	0	0	0	2	0	0	0
Gm7135	2	21	0	2	14	0	18	8	0	0	0	0	3	0	0	27	0	1	0	0	2	6	0	2	9	1	0	0	0	4	2	0
Gm37171	0	0	0	26	1	0	0	4	0	0	0	0	0	57	0	0	0	0	0	0	4	17	0	0	0	0	0	0	2	0	0	0
D1Ertd622e	508	1261	624	658	1116	1476	990	1422	623	389	388	591	481	344	518	553	973	901	354	796	1156	992	713	726	645	1556	371	709	529	1446	649	493
AC099860.1	0	0	2	0	0	0	0	0	1	0	3	0	0	0	0	0	0	0	0	0	0	0	2	0	0	0	0	0	1	0	0	0
Ppip5k2	543	1527	671	956	1471	1181	1553	1486	1659	1789	1477	1762	1164	1212	730	1300	1078	1754	1120	1558	1743	1845	727	1236	573	1652	712	1521	1128	2001	548	796
Gin1	48	117	119	133	231	55	144	101	92	142	94	101	100	16	48	142	25	164	191	33	103	219	43	76	284	86	27	48	213	149	39	96
Pam	29	86	77	9	47	440	55	221	69	119	113	80	110	113	50	51	123	322	190	182	217	248	50	147	840	1844	1221	1618	850	202	1781	2676
Gm37140	11	0	1	0	2	0	0	0	4	0	0	5	19	0	0	5	3	1	28	85	0	0	0	11	1	25	2	1	3	16	40	11
Gm25413	0	0	0	0	0	0	0	0	0	0	0	0	0	0	0	0	0	0	0	0	0	0	0	7	0	0	0	0	0	0	1	1
Gm3531	10	28	11	26	34	31	17	29	16	40	24	28	14	29	18	23	19	14	12	17	30	19	20	16	22	35	7	6	23	21	18	26
B230216N24Rik	1	0	0	2	53	3	17	46	29	11	7	18	6	8	14	10	8	12	0	67	38	3	28	6	7	89	52	12	76	75	18	50
Gm24465	0	0	0	0	0	0	0	0	0	0	0	0	0	0	0	0	1	0	0	0	3	0	0	0	0	2	1	0	0	1	0	0
1810006J02Rik	0	0	0	5	0	0	0	0	3	0	2	0	0	0	0	0	0	0	2	0	0	1	0	3	3	1	1	0	3	47	0	0
Gm7952	0	0	0	0	0	0	0	0	0	0	0	0	0	0	0	0	0	0	1	0	0	0	0	0	0	0	0	0	0	0	0	0
Gm29462	0	0	0	0	0	0	0	1	2	0	0	0	0	2	0	0	0	0	0	0	0	1	0	0	0	0	0	0	0	1	0	0
Gm3555	2	2	3	4	0	3	3	5	8	1	3	1	0	0	1	2	0	3	3	3	2	0	5	1	2	4	1	1	1	0	1	0
Gm7967	0	2	0	0	1	0	6	0	10	0	19	1	24	2	0	0	0	0	0	1	6	3	16	0	1	37	0	0	9	14	0	2
Gm18248	0	0	0	0	0	0	0	0	1	0	0	0	0	0	0	0	0	0	0	0	0	0	0	0	0	0	0	0	0	0	0	0
Prdx2-ps1	1	1	0	2	3	1	2	0	1	3	3	4	1	1	2	1	0	1	5	1	0	1	1	0	0	4	1	1	1	1	4	1
Gm37877	0	0	0	1	0	1	0	0	0	0	0	0	1	0	0	0	0	0	0	0	0	0	0	1	0	0	0	0	0	0	0	0
Gm19029	0	0	2	0	0	0	0	0	0	3	1	2	1	0	1	2	0	0	0	0	0	1	1	0	0	2	0	1	0	0	2	0
Gm29668	1	3	3	5	8	2	5	8	5	6	1	8	1	7	1	1	4	5	7	8	6	6	2	6	2	1	3	2	3	2	1	1
Gm29667	6	12	2	10	11	28	21	23	17	26	12	54	18	33	4	23	9	39	19	15	27	18	25	12	3	8	6	2	9	10	7	6
Gm18700	0	0	0	0	0	0	0	0	0	0	0	0	0	0	0	0	0	0	0	0	1	0	0	0	0	0	0	0	0	0	0	0
Psmb6-ps2	1	3	1	0	0	4	1	0	1	6	1	2	0	1	0	5	0	3	0	3	3	0	3	2	1	1	1	0	1	0	0	1
Gm18969	0	0	0	0	0	0	0	0	0	0	0	0	0	0	0	0	0	1	0	0	0	0	0	0	0	0	0	0	0	0	0	0
Gm28188	2	0	0	0	0	0	0	0	0	0	0	0	0	0	0	0	0	0	0	0	0	0	0	0	0	0	0	0	0	0	0	0
Gm28187	0	0	0	7	31	0	5	17	39	0	15	0	24	0	2	1	4	4	1	24	177	122	44	58	18	28	54	0	14	41	8	0
Gm20281	0	0	0	0	0	0	0	0	1	0	0	0	0	0	0	0	0	0	0	0	0	0	0	0	1	0	0	0	0	0	0	0
Gm37789	0	0	0	0	0	0	0	0	0	0	0	0	0	0	0	0	0	0	0	0	0	0	0	0	1	0	0	0	0	0	0	0
Gm5260	0	0	0	0	0	0	0	0	0	0	0	1	0	0	0	0	0	0	0	0	0	0	0	0	0	0	0	0	0	0	0	0
Cdh20	0	0	0	0	0	0	0	0	0	0	0	0	0	0	0	0	0	0	0	0	0	1	0	0	0	0	0	0	0	1	0	0
Rnf152	0	0	0	0	0	0	5	3	25	15	0	3	28	1	11	0	0	6	0	0	0	16	5	1	1	0	5	0	0	45	0	14
Gm17634	0	0	0	0	0	0	0	0	0	0	0	0	1	0	0	0	0	0	0	0	0	0	0	0	0	0	0	0	0	0	0	0
Gm3608	113	200	129	175	217	282	184	238	142	152	108	157	86	150	81	216	100	198	152	131	206	196	107	117	63	112	69	75	79	174	76	47
Pign	400	969	514	523	782	865	958	773	1066	592	796	624	813	768	774	854	682	1254	866	1463	828	989	602	640	406	1048	289	195	635	1378	408	843
Gm28404	15	33	0	0	8	14	20	30	2	0	4	0	11	1	1	0	11	0	0	0	0	0	74	14	44	22	2	0	1	39	8	0
Gm20302	1	1	0	1	0	0	0	0	0	3	1	0	0	0	1	0	6	0	1	0	0	2	0	0	2	6	0	0	0	6	2	0
Gm8004	1	0	0	0	16	0	12	0	0	0	16	0	4	1	0	0	0	10	0	5	0	0	17	3	0	1	0	0	2	2	0	3
Relch	1114	1556	918	1106	1736	1446	1673	1817	2302	1413	1365	1356	1561	893	763	2988	1129	1424	1419	2348	2746	1700	914	1616	1094	2019	825	1388	1614	2325	732	958
Gm37566	79	8	51	56	103	17	114	131	121	156	48	4	91	95	149	109	36	109	2	22	73	17	74	125	8	84	4	9	164	160	24	3
Gm10193	0	1	2	2	2	1	1	2	2	4	1	3	4	2	2	2	9	0	5	0	2	1	2	3	4	1	0	0	0	3	2	4
Tnfrsf11a	314	645	459	419	656	748	781	628	845	324	377	1204	515	670	589	946	416	762	357	450	559	595	259	643	359	482	248	375	372	276	294	326
Gm37779	0	0	0	0	0	0	0	0	0	0	0	0	1	0	0	0	0	0	0	0	0	0	0	0	0	0	0	0	0	0	0	0
Gm18801	0	0	0	0	0	0	0	0	0	0	0	0	0	0	0	0	0	0	0	0	7	0	0	0	0	1	0	0	0	0	0	0
Gm7160	40	17	0	12	46	15	34	0	140	50	25	0	35	59	17	43	169	119	7	69	137	96	195	59	3	109	31	20	9	61	55	51
Zcchc2	1232	3692	1225	1241	2094	1294	2427	3120	2405	2454	1601	2482	1474	2196	955	3331	1220	2735	2110	2462	2376	2992	1874	2177	815	1823	830	1289	1317	2612	1125	933
Gm37372	1	0	0	4	1	0	3	0	2	0	0	0	3	0	58	55	12	0	1	5	0	3	0	2	4	0	0	0	5	0	0	0
Gm26509	0	0	0	0	14	0	2	0	0	0	2	0	0	0	0	0	0	0	0	8	0	0	0	0	0	3	0	0	0	0	2	0
Gm20753	0	0	0	0	2	0	0	0	0	0	0	0	0	0	0	0	0	0	0	0	0	0	0	0	1	0	0	0	0	3	0	0
Phlpp1	287	464	437	326	628	568	825	936	1881	2233	1666	3660	1353	3130	870	1991	943	2650	1172	1919	1037	1237	910	1253	295	1213	864	805	790	1112	381	731
Gm38235	146	108	57	63	255	129	142	350	1087	876	455	1135	896	483	193	626	154	328	125	472	224	108	264	615	302	540	430	8	97	373	21	53
A530053M12Rik	7	1	0	0	9	0	2	11	38	2	1	14	11	20	0	0	0	0	7	0	0	3	16	80	0	17	0	0	32	3	0	0
Gm6651	0	4	1	0	0	0	1	0	0	2	0	0	1	0	0	0	0	0	0	0	0	1	0	0	0	0	0	0	0	0	0	0
Bcl2	107	799	57	73	278	258	195	403	1177	1089	688	1316	671	1214	470	1588	478	1519	519	828	1147	747	737	743	643	2198	1291	439	1349	3750	751	601
D630008O14Rik	1	10	32	0	3	1	36	22	49	8	43	21	63	7	0	34	53	32	0	4	42	6	6	48	7	74	51	1	26	421	1	1
Mir3473f	0	0	2	0	0	0	0	0	3	0	1	0	0	0	1	0	0	0	0	0	0	0	0	0	0	0	0	0	1	7	0	0
Gm37053	15	12	8	0	131	0	12	0	126	20	109	1	80	55	20	41	41	2	0	105	26	78	12	26	30	142	23	0	34	386	2	32
Kdsr	218	643	452	359	405	490	645	885	253	359	219	293	355	412	94	214	239	457	328	613	264	866	233	335	464	700	578	836	475	703	567	748
Vps4b	877	2173	872	936	1442	1610	1750	1840	1888	1818	1019	1695	1029	1159	921	2112	1164	1837	1269	1924	1995	2254	925	1352	884	1820	410	1156	708	1622	921	1057
Serpinb5	0	0	0	0	0	0	0	0	0	0	0	0	0	0	0	0	0	0	0	0	0	0	0	0	0	14	0	0	0	0	7	0
Serpinb12	17	0	26	97	18	0	14	23	0	21	7	0	0	0	0	0	3	0	12	7	0	1	0	14	0	0	0	0	0	0	0	0
Gm15388	0	1	0	0	0	0	0	0	0	1	0	0	0	1	0	0	0	0	0	0	0	0	0	0	1	0	0	0	0	0	0	0
Gm15390	0	0	0	0	0	0	0	0	0	0	0	1	0	0	0	0	0	0	0	0	0	0	0	0	0	0	0	0	0	0	0	0
Serpinb11	0	0	0	0	0	0	0	0	0	0	0	0	0	0	0	0	0	0	0	0	0	0	0	0	0	0	0	1	0	0	1	15
Serpinb7	0	0	0	0	0	0	4	0	0	0	4	0	4	0	12	0	55	20	0	5	103	63	10	17	0	0	0	60	34	4	1	0
Gm24553	0	0	0	0	0	0	0	0	0	0	0	0	0	0	0	0	0	0	0	0	18	0	0	0	0	0	0	0	0	0	0	0
Serpinb2	19	51	3	0	70	186	8	34	286	41	236	17	24	19	49	77	1997	859	933	788	4029	3358	926	1063	217	107	25	123	170	99	111	5
Serpinb10	9	6	3	0	19	40	28	8	58	55	43	28	72	47	91	24	283	580	150	223	919	618	188	202	210	357	151	33	377	762	160	37
Serpinb8	15	6	32	15	48	48	62	33	331	209	188	65	136	304	103	306	229	265	461	432	1053	662	167	321	91	324	51	301	84	139	277	346
D830032E09Rik	0	0	0	0	0	0	0	0	0	1	0	0	0	0	0	0	0	0	0	0	0	0	0	0	0	0	0	0	0	0	0	0
Gm5702	0	1	0	0	0	0	0	0	0	0	0	1	0	0	0	0	0	0	0	1	0	0	0	0	0	0	0	0	0	0	1	0
Gm6679	0	0	0	0	0	0	0	0	0	0	0	1	0	0	0	0	0	0	0	0	0	0	0	0	0	0	0	0	0	0	0	0
Gm8141	5	12	5	6	9	13	10	5	9	5	6	3	4	4	7	12	5	8	4	7	7	3	3	7	3	5	3	3	2	4	8	9
Cdh7	0	0	0	0	0	0	0	0	0	0	0	0	0	0	0	0	0	0	0	0	0	0	0	0	0	0	0	1	0	0	0	0
Gm18552	0	0	0	0	0	0	0	0	0	0	0	0	0	0	0	0	0	1	0	0	0	0	0	0	0	1	0	0	0	0	0	0
Cdh19	0	0	0	0	0	0	0	0	0	0	0	0	0	0	0	0	0	0	0	0	0	0	0	0	0	0	0	0	0	0	5	0
Gm8173	0	0	0	0	0	0	0	0	0	0	0	0	0	0	0	1	1	0	0	0	0	0	0	0	2	1	0	0	0	0	0	2
Dsel	53	196	30	116	222	96	299	41	106	28	51	136	23	44	2	23	51	123	209	126	17	61	53	129	210	143	17	55	55	68	115	175
Gm6028	2	3	0	2	3	0	3	2	4	1	2	0	1	2	2	3	1	1	0	0	4	3	0	0	1	0	3	4	2	2	0	0
Gm17752	0	0	0	0	0	1	0	0	0	1	0	0	0	0	1	0	0	1	0	0	1	0	0	0	0	0	0	0	0	1	0	0
Gm6717	0	0	0	0	0	0	0	0	0	0	0	0	0	0	0	1	0	0	0	0	0	0	0	0	0	0	0	0	0	0	0	0
Gm19086	0	0	0	0	0	0	0	0	0	0	0	0	0	0	0	0	0	0	0	0	0	0	0	0	0	0	1	0	0	0	0	0
Gm4854	0	0	0	0	0	0	0	0	0	0	0	0	0	0	0	0	0	0	0	1	0	1	0	0	0	0	0	0	0	0	0	0
Gm27785	0	0	0	0	0	0	0	0	0	0	0	0	1	0	0	0	0	0	0	0	0	0	0	0	0	0	0	0	0	0	0	0
Gm28362	0	0	0	0	0	0	0	0	0	0	0	0	0	0	0	0	0	1	0	0	0	0	0	0	0	0	0	0	0	0	0	0
Gm18182	0	0	0	0	0	0	1	0	1	0	0	0	0	0	0	0	0	0	0	0	0	0	0	0	0	0	0	0	0	0	0	0
Gm28169	0	0	0	1	0	0	0	0	1	0	0	0	0	1	1	0	0	2	2	0	0	0	0	0	0	0	1	0	1	3	0	1
Gm28168	0	1	0	0	0	0	0	0	0	0	0	0	0	0	0	0	0	0	0	0	0	0	0	0	0	0	0	0	0	0	0	0
Gm29490	0	0	0	0	0	0	0	0	0	0	0	0	0	0	0	0	0	0	0	0	1	0	0	0	0	0	0	0	0	0	0	0
Gm7200	0	0	0	0	0	0	0	0	0	0	0	0	1	0	0	0	1	1	0	0	0	0	0	0	0	0	0	0	0	1	0	0
Tsn	328	911	397	471	856	970	1008	911	791	943	516	469	309	806	408	1202	342	709	631	769	613	856	564	480	305	905	615	358	888	863	435	608
Nifk	147	431	239	179	468	394	225	390	196	262	123	261	136	73	134	556	121	336	212	268	375	345	115	223	137	339	151	107	89	286	117	110
Gm28867	0	0	0	0	0	0	0	0	0	0	0	0	0	0	1	0	0	0	0	0	0	0	0	1	1	0	0	0	0	0	0	0
Clasp1	717	1787	1033	507	2032	1491	1792	1720	1749	1276	1190	1167	1700	2398	1492	3048	1058	765	1192	1370	1212	1374	908	1139	731	1789	731	1201	948	3038	966	909
Gm26080	3	0	4	0	0	0	4	3	0	0	0	0	15	0	0	0	0	0	1	70	0	36	1	7	0	2	0	0	1	17	0	0
2900060B14Rik	16	0	3	3	17	66	5	1	13	2	15	3	3	47	5	5	2	13	11	25	18	13	1	6	10	13	5	0	6	11	0	3
Gm28466	14	37	26	19	3	0	22	2	48	0	24	0	21	57	25	4	4	7	8	1	0	62	15	17	143	50	38	0	40	100	0	0
Tfcp2l1	0	117	0	73	0	0	5	0	23	1	6	38	2	0	37	41	0	0	16	0	0	15	0	2	334	813	269	742	213	68	729	1101
Gm22094	0	0	0	0	0	0	0	0	0	0	0	0	0	0	0	0	0	0	0	0	0	0	0	0	0	0	0	0	4	0	0	0
Gm28882	0	0	0	0	0	0	0	0	0	0	1	0	0	0	0	1	0	0	0	0	0	0	0	0	0	0	0	0	0	0	0	3
Gli2	0	0	0	0	3	0	0	0	0	1	0	0	0	0	0	12	32	0	1	0	0	8	0	31	16	9	0	1	26	0	0	16
Gm8321	0	0	0	0	0	1	1	0	0	1	0	0	0	0	0	0	0	0	0	0	0	0	0	0	0	0	0	0	0	0	0	0
Gm3508	1	0	0	0	1	0	0	0	0	1	0	0	0	0	0	0	0	0	0	0	2	0	1	0	0	0	0	1	2	1	2	0
Gm29456	0	0	0	0	0	0	0	0	0	0	0	0	0	0	0	0	0	0	0	0	0	0	0	0	0	0	7	0	5	0	0	2
Gm29455	0	0	0	0	0	0	0	0	0	0	0	0	0	0	0	0	0	0	0	0	0	0	0	0	5	24	1	0	0	0	9	1
Inhbb	0	0	0	0	0	0	0	0	0	0	0	0	0	0	0	1	0	0	0	0	0	0	0	0	66	101	72	109	11	5	61	140
Ralb	349	703	212	348	689	764	714	851	742	880	505	640	446	847	221	1093	679	661	506	572	471	891	389	450	229	327	254	138	242	205	197	174
Gm29454	0	0	9	2	4	0	11	0	23	0	0	118	6	0	0	0	9	0	4	2	0	9	0	1	0	0	0	0	1	0	0	0
Gm27184	0	9	0	5	0	0	0	0	0	0	0	0	4	0	0	0	0	0	0	0	0	0	0	0	0	0	0	0	0	1	11	0
Tmem185b	144	286	276	189	215	235	245	207	102	471	200	106	176	332	250	457	305	304	268	197	632	291	186	276	59	213	93	114	96	211	254	58
3830432H09Rik	0	0	5	0	0	0	0	0	4	0	0	0	0	0	0	0	0	0	0	0	0	0	0	0	0	0	0	0	0	0	0	0
Epb41l5	64	133	51	58	38	69	53	265	34	2	38	45	38	41	74	105	8	2	0	84	113	12	59	51	1225	1370	870	917	596	110	1411	1689
Gm37219	1	0	0	0	3	0	1	8	0	0	0	0	1	0	0	2	0	0	0	0	0	0	0	0	0	35	0	4	1	0	5	5
Ptpn4	500	641	588	539	1170	951	889	1475	1003	900	418	612	697	1176	482	1830	414	997	631	834	749	1493	553	623	1107	2348	745	671	1400	2448	645	926
Gm3851	0	0	0	1	1	0	1	2	1	0	3	0	0	1	1	0	0	1	2	1	0	0	0	0	1	1	0	1	0	1	0	2
Gm37745	43	15	24	1	60	0	85	65	68	168	23	1	68	100	73	6	69	0	1	1	193	57	0	17	329	148	161	1	173	120	12	8
Gm8338	0	0	0	0	0	0	0	0	2	0	0	0	0	0	0	0	2	0	0	0	111	0	0	0	0	0	15	0	0	0	0	0
Gm29658	0	0	0	0	0	0	0	0	0	1	0	0	0	1	0	0	0	0	1	0	0	0	0	0	0	0	0	0	0	0	0	0
Gm28209	0	0	0	0	0	0	0	0	0	0	0	0	0	0	0	0	0	0	0	41	0	2	0	0	0	0	0	0	0	0	0	16
Tmem177	27	192	8	39	26	102	42	319	24	9	17	20	3	11	57	10	11	21	163	11	6	16	24	26	38	45	2	0	45	43	81	45
Cfap221	0	0	0	0	0	0	0	1	2	0	14	0	0	0	8	0	0	0	0	0	0	0	0	0	319	252	37	233	152	2	369	274
Gm17973	0	0	0	0	0	0	0	0	0	0	0	0	0	0	0	0	0	0	0	0	0	0	0	0	0	1	0	0	0	0	17	0
Sctr	0	0	0	0	0	0	0	0	0	1	0	0	0	0	0	0	0	0	0	0	0	0	0	0	0	0	0	0	0	0	0	0
Tmem37	0	0	3	0	0	4	1	21	53	12	61	9	27	14	11	184	6	142	58	1	51	45	50	72	21	23	32	18	45	25	37	40
Dbi	1187	2158	1404	1407	2280	2126	2223	2102	1044	511	678	613	451	473	474	1818	731	861	1236	946	1398	1171	521	710	1005	1221	435	606	963	579	787	971
3110009E18Rik	1	0	21	10	3	28	11	23	6	0	46	0	20	0	3	0	2	7	13	19	5	1	19	8	16	89	1	0	182	45	6	11
Steap3	9	33	75	10	14	3	83	178	55	0	27	1	9	3	39	178	20	122	4	63	241	71	48	191	0	87	0	0	14	17	23	44
Marco	2296	5497	4299	3897	5162	5543	6601	6872	578	397	230	415	220	238	219	1010	3939	3998	3281	4097	10675	12074	5209	5103	152	549	234	729	675	946	516	572
Gm29359	0	0	0	0	1	0	0	0	0	0	0	0	0	0	0	0	0	0	0	0	0	0	0	0	0	0	0	0	0	0	0	0
Gm38283	0	0	0	0	0	0	0	0	0	0	4	0	0	0	0	0	0	0	0	19	0	0	0	0	0	0	0	0	0	3	0	0
Insig2	196	483	89	192	330	269	286	198	194	223	190	43	205	238	116	226	255	274	541	431	421	124	309	173	231	548	223	1266	261	281	437	487
Gm37174	1	0	1	0	0	0	7	0	0	0	3	0	1	0	0	8	0	2	0	3	0	6	0	12	0	50	8	1	0	14	21	19
2210011K15Rik	0	0	0	0	0	0	0	0	0	0	0	0	0	0	0	0	0	0	0	0	0	0	0	0	0	10	0	0	0	0	0	0
Ccdc93	529	1004	493	506	753	815	1184	1285	969	1334	889	788	730	543	540	1029	436	1109	1068	841	595	1228	652	714	353	663	665	624	514	772	370	440
Gm15392	0	1	8	0	14	10	20	6	11	31	19	0	15	34	1	0	9	1	0	3	4	21	9	24	0	34	0	0	7	33	1	19
Gm15393	0	0	0	0	0	0	0	0	5	5	13	0	2	0	11	0	13	0	2	12	0	0	20	0	1	2	0	0	0	2	0	0
Htr5b	2	0	0	0	22	0	0	0	0	0	4	0	0	0	0	0	0	0	0	13	118	0	0	27	0	0	0	0	2	9	0	0
Gm8217	0	0	0	0	0	0	0	0	0	0	0	0	0	0	0	0	1	0	0	0	0	0	0	0	0	1	0	0	0	0	0	0
Ddx18	153	322	211	233	326	473	255	393	349	227	222	94	149	350	162	396	177	158	208	244	165	232	165	207	364	293	53	321	109	383	241	233
Gm8392	0	0	1	0	0	2	2	1	1	0	1	0	0	1	0	2	0	0	1	0	1	1	0	0	0	0	0	0	0	1	0	0
Gm28590	0	0	0	1	0	0	0	0	0	0	0	0	0	0	0	0	0	0	0	0	0	0	0	0	0	0	0	0	0	0	0	0
Gm36982	0	0	0	0	0	0	0	0	0	0	0	0	0	0	0	0	0	0	0	0	0	0	0	0	0	0	0	1	0	0	0	0
Gm28911	0	0	0	0	0	0	0	0	0	0	0	0	0	0	1	0	0	1	1	0	1	0	0	0	0	0	0	0	0	0	1	0
Gm28912	0	0	0	0	0	0	0	0	0	0	0	0	0	0	0	0	0	1	0	0	1	0	0	0	0	0	0	0	0	0	0	0
Dpp10	0	0	0	0	0	0	0	0	2	0	1	0	5	9	0	1	0	0	0	0	0	0	0	0	0	0	1	0	12	1	0	0
Gm37478	0	0	0	0	1	0	0	0	0	2	0	0	1	0	1	0	0	0	0	0	0	0	0	0	0	0	0	0	0	0	0	0
Gm37221	0	0	0	0	0	0	0	0	27	0	0	0	0	0	0	0	0	0	0	1	0	0	0	0	0	0	0	0	0	0	0	0
Gm37066	0	0	0	0	0	0	0	0	4	0	0	0	6	0	0	0	0	0	0	0	0	0	0	0	0	0	0	0	0	0	0	0
Gm37781	0	1	0	0	0	0	0	0	0	0	0	0	0	0	0	0	0	0	0	0	0	0	0	0	0	0	0	0	0	1	0	0
Gm37396	0	0	0	0	0	0	0	0	0	0	0	0	0	0	0	0	0	0	0	0	0	1	0	0	0	0	0	0	0	0	0	0
Gm38263	0	0	0	0	0	0	0	0	0	0	0	1	2	0	0	0	0	0	0	0	0	0	0	0	0	0	0	0	0	7	0	0
Gm28929	0	0	0	0	0	0	0	0	0	0	0	0	0	0	0	0	0	0	0	0	0	0	0	0	1	5	0	0	0	0	0	1
Gm18875	0	0	0	0	0	0	0	0	0	0	0	0	0	30	0	0	0	0	0	0	0	0	0	0	0	0	0	0	0	0	0	0
Gm37551	0	0	0	0	0	0	0	0	0	0	12	0	0	0	0	0	0	0	0	0	0	0	0	0	0	0	0	0	0	0	0	0
Gm28299	0	0	0	0	1	0	0	0	0	0	0	0	0	0	0	0	0	0	0	0	0	0	0	0	1	0	0	0	0	0	0	0
Actr3	3822	8335	4733	4529	8253	7451	9523	9396	10024	7463	6892	9304	6891	10015	5099	14110	6218	10153	8182	8753	9927	12418	5438	6763	3601	7695	3400	2897	5465	11981	2432	2133
Gm28706	1	0	0	0	0	0	0	0	0	0	0	0	0	0	0	38	0	0	0	0	0	0	0	0	0	0	0	0	0	1	0	0
Slc35f5	173	359	343	216	370	309	420	439	349	673	318	601	168	209	296	450	199	526	434	623	953	308	210	405	264	428	309	485	433	275	498	653
Gpr39	3	0	0	0	43	0	8	0	1	0	0	0	4	0	1	0	0	0	0	0	0	0	0	0	4	54	26	12	18	1	70	112
Lypd1	0	0	0	0	0	0	0	0	0	0	0	0	0	0	0	0	0	0	5	0	0	0	0	0	0	0	0	2	0	0	0	0
Nckap5	4	0	5	0	30	0	43	14	41	52	9	1	10	2	15	75	13	2	4	36	53	7	43	55	421	204	18	76	27	21	84	141
Gm37161	0	0	0	0	0	0	0	0	0	0	0	0	0	0	0	0	0	0	0	0	0	0	0	0	0	4	0	0	0	0	0	0
Gm37936	0	0	0	0	0	0	0	0	0	0	0	0	0	0	0	0	0	0	0	0	0	0	0	0	0	7	0	0	3	0	0	7
Gm38177	0	0	0	0	0	0	0	1	0	0	0	0	3	0	0	0	0	0	0	0	0	0	0	0	0	7	0	0	0	0	0	7
Mgat5	824	1299	750	1415	1509	1483	1427	2063	692	1144	533	929	722	585	538	1433	457	1177	1296	1403	1301	570	846	914	1094	1862	988	1085	742	1203	1425	1741
Gm37772	15	1	38	0	57	72	38	62	17	186	0	0	54	4	15	100	3	15	0	20	0	10	5	14	0	24	1	5	24	29	9	36
Gm37510	48	50	62	15	152	94	281	281	88	19	57	8	90	88	33	190	26	62	108	203	8	188	37	82	15	164	7	3	14	34	42	35
Gm8451	23	53	22	41	59	67	58	28	87	90	45	82	42	103	52	168	38	71	89	105	50	51	72	49	83	131	20	36	43	108	42	40
Gm23734	1	6	0	0	0	0	25	10	4	17	0	0	0	101	0	0	4	0	0	17	0	0	0	0	2	4	10	0	2	11	0	0
Gm38301	11	67	25	16	23	0	29	60	4	37	2	0	16	2	2	0	5	4	0	23	1	0	9	9	0	1	17	1	0	12	12	21
Tmem163	44	105	18	14	125	152	105	140	46	198	63	32	70	57	43	400	34	78	16	36	6	129	53	73	67	191	14	0	131	565	89	45
Acmsd	0	0	0	0	0	0	2	0	1	0	0	0	0	0	0	0	0	0	0	0	0	0	0	0	14	0	0	0	0	0	2	0
2900009J06Rik	1	0	0	0	0	0	0	0	0	0	0	0	0	0	0	0	0	0	1	0	0	0	0	0	1	3	0	0	0	0	3	0
Ccnt2	894	1213	864	828	1263	2496	1800	1940	2241	1672	1389	1872	1584	1381	919	2838	998	1336	853	3018	1765	1128	968	1269	797	2355	906	1282	1689	3041	813	1043
Map3k19	4	12	1	9	125	50	21	116	78	46	80	0	78	0	49	255	15	26	0	164	6	7	15	45	554	822	425	716	371	291	604	1124
Rab3gap1	292	337	349	729	522	418	593	489	574	413	530	734	502	434	273	656	225	592	364	483	396	250	524	454	185	870	320	290	642	1154	280	493
Zranb3	165	263	315	477	315	413	594	481	73	20	69	12	72	832	100	449	21	74	188	201	83	93	198	164	4	114	22	1	76	236	4	34
Gm28800	18	4	7	2	2	1	3	28	9	0	2	0	7	0	0	3	0	0	0	0	0	2	1	27	0	35	0	0	2	20	0	1
Gm38248	95	111	85	193	101	23	155	188	93	11	50	0	49	2	15	7	11	30	43	21	3	1	22	32	5	56	56	0	41	82	7	28
Rpl28-ps1	55	96	53	105	120	175	104	138	120	159	121	132	75	121	89	125	68	118	150	133	97	117	63	74	164	144	65	71	123	139	96	92
Gm37625	5	0	0	0	11	0	2	6	0	1	1	2	1	0	0	0	0	0	0	0	0	0	0	3	2	20	0	0	1	11	1	0
Gm38026	1	5	4	0	0	0	0	23	0	0	0	2	1	0	0	0	0	0	0	0	0	0	0	3	0	2	0	0	0	0	1	0
R3hdm1	1381	2442	1219	1595	2493	2624	2730	3630	3106	2446	1630	3207	1967	2130	1217	2372	1559	2634	1445	2651	2467	2533	1485	1879	1697	2937	1357	1079	1857	3910	1061	1147
Gm29383	0	0	0	0	7	0	0	1	7	125	2	3	4	1	0	10	0	5	0	0	0	0	0	7	0	5	0	0	0	8	0	0
Gm37588	13	0	17	0	47	57	51	159	76	17	30	332	67	137	22	13	13	33	10	146	55	72	0	40	1	140	7	8	31	100	10	13
Gm37868	57	66	60	24	26	17	69	337	73	83	10	74	65	38	71	165	36	28	0	22	6	62	8	30	19	43	121	20	73	196	16	18
Gm37407	30	4	7	3	15	1	18	4	20	13	5	47	13	5	28	56	2	15	3	23	0	6	0	14	0	14	21	1	20	17	1	9
Mir128-1	8	1	0	5	0	3	12	26	24	5	0	0	15	0	0	14	2	0	0	15	14	20	3	1	0	6	8	4	14	13	0	0
Ubxn4	1248	2543	1301	1531	2319	2562	2626	2905	2462	1799	1258	3598	1368	2066	1254	3258	1143	2825	2347	2451	2404	2558	1604	2206	1623	2575	1561	1661	1967	2820	1489	1946
Lct	0	0	0	0	0	1	44	1	0	0	0	0	0	1	0	0	8	0	0	0	0	0	0	0	0	7	0	0	7	5	0	0
Mcm6	772	1279	651	636	1147	1112	1096	1455	712	635	680	433	579	852	261	1054	560	553	469	382	1246	834	520	687	622	996	362	416	613	2041	245	331
Dars	447	769	567	728	889	374	881	1100	879	818	539	561	410	614	604	437	877	1152	741	778	1011	680	392	623	712	1200	500	412	530	773	508	671
Gm6170	20	42	25	41	71	70	46	67	62	63	36	81	44	76	38	63	36	73	50	70	60	60	37	51	40	50	44	27	48	74	65	33
Cxcr4	628	1536	926	799	1221	1303	1013	1640	1541	1311	916	1701	952	1529	1076	2265	1619	2502	2556	3474	2529	3260	2249	1634	676	1759	769	748	1250	2742	425	243
Gm29599	0	0	0	0	0	0	0	0	9	0	0	0	0	0	0	0	0	0	0	0	0	0	0	0	0	0	0	0	0	0	0	0
Gm26686	0	0	0	0	0	0	0	0	5	0	0	0	0	0	0	2	0	2	0	0	0	0	1	0	0	0	0	0	0	4	0	0
Thsd7b	0	1	0	0	2	14	0	0	0	0	0	33	1	1	2	0	0	0	0	0	0	1	0	0	0	0	0	0	4	1	1	0
Gm15790	3	10	0	1	4	0	0	3	0	2	3	2	3	1	1	1	2	0	2	11	2	3	0	5	4	3	0	1	1	1	3	0
Rpl31-ps9	4	6	2	5	2	9	6	2	7	11	6	9	8	27	3	13	10	7	8	11	7	3	6	8	4	9	4	5	4	7	9	8
Cd55b	0	0	0	0	0	0	1	0	1	0	3	0	0	0	0	0	0	0	0	0	0	3	0	1	26	42	12	15	18	2	5	107
Cd55os	12	4	6	0	10	1	2	1	92	10	21	33	21	26	73	9	12	3	34	27	2	8	78	43	35	142	65	39	50	206	81	149
Gm15675	6	3	23	1	39	136	23	83	94	51	55	27	52	78	71	310	21	59	1	170	370	2	6	46	158	596	161	142	201	431	235	208
Cd55	150	334	119	126	401	268	440	787	1116	405	376	1078	468	470	551	1216	242	432	109	450	936	1444	309	384	4242	6311	2950	3720	3839	4821	4300	5502
Gm16083	0	0	0	0	0	0	0	0	16	0	0	0	0	1	0	0	0	0	0	32	0	3	0	4	2	23	2	19	1	12	2	9
Gm37109	0	0	0	0	0	1	0	0	1	0	0	0	0	24	1	0	0	0	0	12	0	0	0	2	19	15	0	0	34	15	12	39
Gm37283	0	0	0	0	0	0	0	0	4	0	0	0	4	0	14	0	14	0	0	0	4	0	0	1	0	38	9	0	2	21	5	6
Zp3r	0	0	0	0	0	0	0	0	0	0	0	0	0	0	0	0	0	0	0	0	0	0	0	0	0	4	0	0	0	9	0	0
Gm29427	0	0	0	0	0	0	0	0	0	0	0	0	0	0	0	0	0	0	0	0	0	0	0	0	0	0	0	15	0	0	0	6
C4bp-ps1	0	0	0	0	0	0	0	0	0	0	0	0	13	0	0	0	0	0	0	0	0	0	0	0	0	0	3	0	0	0	0	0
Pfkfb2	54	101	60	57	126	31	243	45	105	174	59	241	34	17	158	15	20	116	9	48	110	94	5	109	260	440	103	263	260	129	294	229
Yod1	148	293	107	293	351	121	212	167	348	392	238	534	287	825	73	593	335	244	180	321	121	275	82	198	371	626	403	443	471	401	841	699
Gm37163	1	2	0	0	0	0	0	0	4	4	3	9	1	0	3	10	0	139	0	99	1	0	0	0	0	17	0	1	0	150	5	28
AA986860	16	0	3	1	6	0	11	15	4	2	46	2	0	0	0	71	9	26	4	16	11	0	0	0	629	424	287	421	463	25	433	586
Gm28857	0	0	0	0	0	0	0	0	0	0	0	0	0	0	0	0	1	0	0	0	0	0	0	0	0	0	0	3	0	5	0	3
Gm28856	0	0	0	0	0	0	0	0	0	0	0	0	0	0	0	0	0	0	0	0	0	0	0	0	17	0	0	0	29	0	0	8
Fcamr	0	0	0	0	0	0	2	15	2	2	17	0	1	0	0	0	0	1	0	0	0	28	1	1	77	109	136	57	31	73	34	113
Gm15848	9	0	0	0	0	0	4	0	93	33	0	12	11	4	0	0	0	0	0	0	0	6	0	0	0	32	37	6	7	4	39	22
Pigr	11	0	30	21	20	3	60	2	99	156	232	471	104	5	376	863	30	37	4	24	16	69	115	47	6125	9576	6543	13120	5195	275	10450	18797
Fcmr	81	194	102	44	203	530	227	385	401	391	261	668	338	639	248	571	58	568	296	259	469	359	211	204	602	1723	642	94	1249	3128	474	361
Il24	0	0	0	0	11	0	0	0	0	0	0	0	1	0	1	0	0	0	0	0	0	2	0	15	0	55	179	0	26	49	0	0
Il19	0	0	0	0	0	0	0	0	0	0	0	0	0	0	0	0	0	0	0	22	0	0	2	0	0	0	0	0	0	0	0	4
Il10	32	52	14	42	134	0	37	70	103	37	70	105	72	24	92	50	116	327	73	19	136	40	34	153	136	68	16	26	17	80	11	97
Mapkapk2	1430	3133	1843	2645	2855	1927	2961	3485	3375	4731	2631	4164	2051	2695	2009	4540	3410	6017	5969	7081	5814	6576	3838	3480	1891	2795	1490	2257	1798	3173	1208	1334
Gm25549	42	21	34	26	65	63	53	15	87	15	115	44	62	51	0	12	114	3	12	163	286	9	21	66	45	78	13	2	12	41	4	0
Gm37084	348	233	210	121	566	582	301	543	566	203	577	790	401	831	260	204	395	430	158	957	311	441	227	447	83	484	241	31	112	838	37	14
Gm25717	3	0	0	0	0	0	0	0	0	0	0	0	0	0	0	0	5	0	0	0	0	0	0	0	0	0	0	0	0	0	0	0
Dyrk3	40	18	14	19	3	0	48	7	46	17	11	9	44	33	0	0	0	0	0	12	24	12	6	25	70	125	106	58	102	116	64	192
Eif2d	148	394	203	414	415	503	467	141	209	109	173	1617	148	188	55	230	325	230	230	504	315	344	80	104	225	514	378	183	189	406	193	164
Rassf5	752	1398	966	849	1406	1015	1900	1549	838	858	337	956	616	922	242	1744	1060	1029	955	1445	1677	1043	690	873	553	1075	329	154	656	1834	502	128
Gm17796	0	0	0	0	0	0	0	0	0	0	0	0	0	0	0	0	0	0	0	0	0	0	0	0	0	0	0	0	0	1	0	0
Ikbke	276	518	360	276	318	456	480	515	1883	1421	1305	1951	1046	1094	909	2272	1698	1718	2237	1751	1795	2421	1023	1417	618	783	328	762	491	974	400	237
Gm28914	0	0	4	0	0	0	1	1	13	0	1	0	8	0	0	0	4	0	1	0	3	14	1	12	0	0	19	0	15	7	67	0
Gm28913	7	3	5	0	7	0	10	11	34	1	13	17	39	13	0	19	0	77	14	8	230	50	47	7	23	7	5	0	33	39	13	0
Srgap2	812	1877	1071	992	1388	1083	1853	2242	2355	1433	1616	2810	1657	2448	1248	2868	1120	1634	1393	1735	1980	2422	1782	1813	794	1737	891	1053	681	1689	597	757
Gm38262	1	356	12	14	101	8	88	89	25	88	36	37	43	36	9	15	2	18	38	14	20	2	10	29	7	64	8	0	0	31	7	4
Gm37954	37	9	17	16	45	10	78	254	82	72	75	70	109	94	151	157	40	30	21	18	135	105	24	70	38	35	44	0	42	88	21	7
Gm29488	63	23	25	14	122	111	200	280	355	172	224	31	194	128	65	129	206	62	68	297	230	213	33	187	34	127	139	44	105	219	87	20
Gm29487	11	0	34	0	0	0	11	0	1	0	0	0	9	1	24	0	0	0	0	0	0	13	0	16	0	9	0	0	1	0	0	0
Gm24273	30	24	3	0	18	0	24	26	46	73	35	42	9	0	0	1	0	12	0	16	0	1	11	19	0	17	1	0	0	0	1	0
Fam72a	23	0	0	0	26	1	8	0	4	6	14	9	3	24	17	9	10	2	4	0	1	8	11	17	52	6	0	3	1	23	13	7
Avpr1b	0	0	0	0	1	0	1	1	5	0	1	0	2	0	0	1	1	1	1	1	2	0	0	1	0	0	0	0	0	1	0	0
Gm8532	0	0	0	0	0	0	0	0	2	0	0	0	1	1	0	1	0	1	0	0	0	0	1	2	1	2	0	0	1	0	0	0
Ctse	33	143	7	0	70	58	50	65	155	69	70	28	86	20	73	216	116	106	53	13	123	119	130	150	112	236	77	2	99	571	76	142
Rab7b	316	506	278	219	377	803	474	516	877	833	677	1059	494	662	625	2172	367	661	621	567	821	663	536	383	80	185	142	146	85	272	100	60
Slc26a9	7	0	25	2	2	0	1	2	0	0	2	0	2	5	0	21	1	1	1	0	0	0	1	0	245	179	135	485	167	49	187	302
Pm20d1	0	0	47	8	1	0	3	0	0	2	9	0	0	0	0	0	0	1	2	0	0	76	0	0	3	10	18	2	78	0	89	96
Slc41a1	437	1129	446	452	474	858	886	604	677	366	271	332	246	356	345	2537	107	1247	776	412	207	614	274	284	178	767	507	283	601	602	532	712
Rab29	235	263	230	425	310	634	344	482	161	81	137	11	124	439	78	197	169	262	138	106	650	219	226	199	194	113	69	161	185	187	101	34
Gm29105	0	0	0	0	0	0	0	0	0	0	0	0	0	0	0	0	0	0	0	2	0	0	0	0	0	0	0	0	0	0	0	0
Nucks1	947	2692	1156	1349	2220	2375	2638	2619	1748	1739	1124	1898	998	1652	876	2379	955	2367	1618	1518	1619	3091	1018	1408	1050	3122	1076	1346	1594	2457	1229	1540
Gm38067	56	6	19	0	73	6	32	38	22	12	9	9	63	116	4	0	18	14	49	19	45	11	49	32	0	34	42	4	96	183	3	44
Slc45a3	1	0	0	0	0	0	3	0	0	0	12	0	15	0	0	0	0	0	0	0	0	1	0	5	14	115	52	115	16	2	91	172
Elk4	868	1695	646	753	1971	1240	2174	2104	2106	1689	1399	1569	1323	1409	1040	2378	1065	2526	2681	1819	1804	2303	1337	1509	1173	2945	877	1141	1866	5240	950	1267
Mfsd4a	276	430	235	335	467	191	530	375	817	1636	559	683	401	799	233	1831	366	1854	505	572	1061	1283	368	485	941	1135	748	835	506	1386	727	892
Gm37120	0	0	0	0	0	0	0	0	0	0	0	0	0	0	0	0	0	0	0	0	0	0	0	6	0	7	0	1	0	0	0	1
Cdk18	8	0	17	0	26	0	9	1	7	70	4	0	25	9	2	0	34	1	9	51	131	47	59	6	20	122	72	23	151	9	101	186
Gm29695	0	0	0	0	0	0	0	0	0	1	0	0	0	0	0	1	1	0	0	0	0	0	0	0	0	0	0	1	0	0	38	57
Gm7241	0	0	0	0	0	0	1	0	0	0	0	0	0	0	0	2	0	2	0	0	0	0	0	0	0	1	0	0	0	0	2	0
Klhdc8a	1	0	6	4	12	0	1	0	4	0	6	0	0	0	0	0	0	0	0	0	0	0	0	4	7	63	95	67	4	1	44	44
Nuak2	386	760	291	483	692	837	580	543	1071	1048	935	839	805	1140	488	1092	815	603	470	631	660	1071	641	503	163	501	387	551	435	797	351	170
F730311O21Rik	5	2	3	1	12	25	25	6	28	0	6	589	38	11	20	157	80	0	50	161	33	5	3	25	390	70	2	5	59	212	21	0
Tmcc2	18	0	10	9	10	0	29	1	94	29	31	75	50	50	43	99	7	32	95	7	163	68	47	34	27	84	3	51	108	111	9	27
Gm15849	0	0	0	0	0	0	0	0	0	0	0	0	1	0	1	0	0	0	0	0	0	0	0	0	0	0	0	0	0	0	0	0
Dstyk	409	250	207	308	469	549	430	547	422	397	348	703	395	603	196	524	213	783	578	403	304	670	400	274	91	575	328	286	487	518	207	384
6030442K20Rik	1	0	0	0	0	0	0	0	8	2	2	20	7	0	0	0	1	0	0	0	4	0	1	6	1	6	1	0	0	10	5	0
Rbbp5	262	835	219	321	567	461	622	546	583	1168	314	314	553	551	313	1428	475	642	389	851	389	538	549	458	158	857	360	89	435	705	184	297
Tmem81	29	79	56	47	34	0	27	20	55	58	12	1	45	41	3	93	21	27	39	3	3	86	97	35	77	44	1	15	3	133	7	34
Cntn2	3	0	0	0	12	0	1	0	1	0	9	0	5	6	7	3	32	0	0	0	1	0	0	1	0	2	0	0	4	2	28	9
Nfasc	11	30	21	31	21	44	26	26	40	62	23	54	13	26	31	44	18	42	53	54	31	40	19	29	57	29	27	38	21	24	26	112
Lrrn2	0	0	0	16	64	3	0	2	0	0	0	0	0	0	9	45	0	3	4	0	0	0	0	0	0	0	24	0	0	0	0	12
Gm44300	0	0	0	0	0	0	0	0	0	0	0	0	0	0	0	0	0	0	0	0	0	0	2	0	0	0	0	0	0	0	0	0
Gm38308	0	0	0	2	1	2	0	0	0	0	0	0	0	6	0	0	4	0	0	0	0	0	0	1	0	0	0	0	0	0	0	0
Mdm4	1251	1970	1617	1239	2350	3424	3727	2780	4599	3166	2847	3187	3836	3483	1947	3605	2354	3185	2238	2885	3206	3813	1797	2323	2028	5680	1625	1380	3372	8328	1749	1801
Gm29257	2	7	6	2	3	5	4	9	3	6	2	12	4	4	3	4	3	8	55	4	3	4	1	6	3	15	3	4	4	9	5	3
Pik3c2b	58	254	120	27	134	378	236	120	268	118	158	115	246	834	49	831	103	70	198	393	314	434	193	180	385	1127	424	136	719	1467	814	640
Gm28609	0	0	0	0	0	0	3	9	7	0	3	0	0	0	0	0	0	0	0	0	0	0	0	0	5	1	0	9	13	24	3	5
Gm26616	10	133	23	39	43	30	26	25	73	113	38	387	41	3	22	34	38	102	26	151	77	47	129	35	1	15	12	4	72	23	14	24
Ppp1r15b	1817	4871	1839	1981	3622	3569	3758	4478	3403	3383	2562	3247	2217	3379	2083	4354	2395	4310	2239	3524	3946	4301	2063	2732	1218	3123	1074	1415	1656	3233	1381	1442
Plekha6	87	225	57	71	91	24	80	102	9	21	19	0	13	1	21	29	2	0	43	3	46	46	0	9	30	391	176	371	128	99	334	381
Gm19461	9	0	0	0	1	0	1	0	0	0	2	0	2	2	0	0	0	0	0	0	0	0	0	0	0	2	7	9	1	0	16	37
Golt1a	0	6	1	0	0	0	0	0	0	0	0	0	0	0	0	0	0	0	0	0	9	0	0	0	0	0	0	37	1	0	9	10
Etnk2	0	0	0	0	0	0	0	0	0	0	0	0	0	0	0	0	0	24	0	0	0	0	0	0	12	5	0	0	0	0	0	0
Sox13	8	1	46	0	3	0	0	8	7	44	10	0	4	0	16	0	1	0	0	0	0	0	0	2	169	125	92	97	36	9	82	142
Gm8596	0	1	0	0	0	0	0	0	0	0	0	1	0	0	0	0	0	0	0	1	0	0	0	0	0	0	0	0	0	0	0	0
Gm23939	0	6	7	0	13	0	0	26	0	0	8	0	0	0	0	0	0	0	12	0	0	0	0	0	0	11	0	0	0	32	0	0
Snrpe	136	194	97	211	313	268	427	163	323	343	145	379	193	208	198	571	169	323	410	217	476	308	198	193	216	483	145	182	262	592	162	254
Zc3h11a	122	344	143	101	307	462	287	351	375	583	304	276	363	77	176	480	143	528	109	161	391	275	172	237	142	391	143	85	272	438	93	113
Gm38394	1241	2255	1344	1217	1845	1567	2741	3084	2798	3319	2402	1261	2570	2022	2020	4966	1731	3110	2682	2719	2125	2040	1517	2082	1792	3000	1362	668	2064	4185	1180	1545
Lax1	59	169	35	46	97	103	140	166	139	225	210	107	226	224	206	310	62	521	75	72	63	224	89	104	143	518	199	15	504	1236	171	56
Atp2b4	175	491	83	130	450	1469	336	739	593	406	353	420	472	547	476	909	281	663	541	507	641	488	330	461	791	1048	183	162	829	1790	200	143
Mir6903	0	0	0	0	0	0	0	0	0	0	0	0	1	0	0	0	0	0	0	0	0	0	0	0	0	0	0	0	0	0	0	0
Gm37368	7	0	7	0	22	2	6	79	46	4	38	4	36	106	1	5	21	7	8	0	30	5	23	26	169	48	14	0	25	53	0	0
Gm10537	0	0	0	0	0	0	0	0	0	0	0	0	0	0	0	0	0	0	0	0	0	0	0	0	0	12	0	0	0	0	0	0
Gm28441	1	0	0	0	0	0	0	0	0	0	0	0	0	0	0	0	0	0	0	0	0	0	0	0	0	0	0	0	0	12	0	0
Optc	0	0	0	0	0	0	0	0	0	0	0	0	0	0	0	0	0	0	0	0	0	0	0	0	0	1	3	0	0	0	0	0
Prelp	25	8	1	43	16	60	6	100	47	1	15	0	108	25	179	37	3	11	17	0	38	23	11	11	735	116	23	31	228	109	125	146
Fmod	0	0	0	0	3	0	0	0	8	0	2	0	0	0	7	5	10	0	0	0	0	0	0	0	0	12	0	0	18	46	0	38
Btg2	1291	1813	975	883	2065	2550	1776	1736	2109	1447	1338	1783	1643	2525	1203	2408	2507	3009	2211	2830	4470	5447	2661	2118	1039	2160	1417	743	1749	3020	938	982
Gm38140	26	55	20	8	14	1	60	47	17	0	4	1	48	2	8	22	20	12	408	1	29	1	23	6	0	32	8	0	15	58	2	25
Gm8618	0	5	3	1	4	5	3	6	4	6	5	5	0	3	3	7	3	4	4	8	9	2	3	1	6	4	5	4	2	8	2	1
Chit1	0	0	0	0	0	0	0	0	0	0	0	0	0	0	0	0	0	0	0	0	0	0	0	0	0	0	0	0	0	1	0	0
Chil1	34	53	44	32	79	199	81	81	119	362	110	245	87	82	42	520	374	699	742	715	749	554	469	371	2238	3353	1255	1711	999	364	2955	3493
Mybph	0	0	0	0	0	0	0	0	3	0	2	0	18	0	0	0	0	7	8	0	0	0	0	2	0	0	0	0	0	2	2	0
Adora1	0	6	0	0	0	0	6	0	5	0	0	0	3	0	31	66	0	0	0	0	0	9	14	0	85	24	65	22	3	2	110	66
Gm24517	0	0	0	0	0	0	0	0	0	0	0	0	0	0	0	0	0	0	0	0	0	0	14	0	0	0	0	0	0	0	0	0
Ppfia4	20	159	41	61	300	159	71	67	236	57	146	271	266	419	206	506	85	97	46	221	193	195	102	100	27	79	22	51	77	137	56	0
Tmem183a	144	259	202	150	370	337	352	385	428	584	355	279	277	279	295	884	593	926	620	247	257	542	181	310	973	569	251	236	387	525	275	430
Mgat4f	1	0	0	0	9	0	0	0	4	0	0	0	24	0	0	0	16	0	0	0	18	1	0	0	0	2	0	0	0	16	0	0
Cyb5r1	307	99	150	309	495	406	407	205	214	170	280	484	180	403	195	424	291	336	335	252	954	587	196	266	214	187	109	243	296	142	102	112
Adipor1	629	1005	643	930	1401	1134	1328	2298	888	1649	658	1284	695	276	688	1339	1030	1799	1319	1411	2378	2242	1280	1154	791	1516	807	649	1044	1396	589	701
Platr1	0	1	8	0	0	0	4	5	14	17	6	0	2	7	1	0	19	19	0	7	34	8	5	15	0	19	0	0	16	25	0	2
Gm37935	0	0	0	0	0	0	0	0	0	0	0	0	0	0	0	1	0	0	0	0	0	0	0	0	0	0	0	0	2	0	7	0
Klhl12	28	15	58	10	37	274	117	111	166	51	41	98	179	1	19	277	208	140	77	208	296	331	124	54	306	608	150	180	116	544	78	230
Rabif	207	932	204	219	415	373	332	421	370	304	338	262	191	287	138	694	278	610	335	528	458	645	287	369	347	461	335	133	538	429	272	387
Gm25612	0	0	0	0	0	0	0	0	3	0	1	0	8	0	0	0	0	0	0	0	4	0	0	0	0	7	0	0	24	1	0	0
Gm15454	1	1	1	1	2	0	2	2	2	5	1	0	1	1	1	2	0	1	1	6	0	1	2	1	1	4	1	0	1	3	1	2
Gm29376	0	0	0	0	0	0	0	0	0	0	0	0	0	0	0	0	0	0	0	0	0	0	0	0	11	0	0	0	0	0	0	0
Kdm5b	448	690	360	332	679	253	588	674	1263	734	697	639	455	473	521	874	742	1132	1111	974	1217	1537	477	820	616	1335	986	731	1783	1204	922	1430
Gm26783	0	0	0	0	0	0	1	0	0	0	0	0	0	0	0	0	0	0	0	0	0	0	0	0	0	0	0	0	0	0	0	0
Syt2	31	57	46	21	49	53	109	46	69	114	34	13	39	165	2	2	0	38	12	57	63	17	39	25	3	12	26	0	1	12	15	7
Ppp1r12b	1078	1823	1044	1195	1437	2272	2262	2409	1705	2185	1616	2999	908	748	442	613	1424	2969	3137	3216	986	1070	1771	1255	605	703	252	1052	378	445	261	302
Gm37949	102	208	70	92	104	72	206	458	109	6	38	20	135	12	60	6	36	239	8	69	82	260	36	124	33	132	33	9	1	22	26	38
Gm22232	0	0	0	0	0	0	1	0	0	0	0	0	0	0	1	0	0	0	0	0	0	2	0	0	0	1	1	0	0	0	0	0
Gm37677	116	130	92	4	210	34	169	279	291	87	51	10	188	121	37	64	31	31	18	60	127	108	55	145	43	151	8	1	103	122	15	23
Gm28892	1	0	15	2	13	3	7	6	9	3	1	0	18	3	0	0	1	0	1	0	2	0	1	23	6	27	0	0	3	20	0	0
Ube2t	12	15	31	16	44	25	71	101	50	5	13	9	8	45	1	4	12	5	40	5	1	8	9	11	10	66	32	20	46	95	56	22
Lgr6	0	0	35	0	0	0	1	21	64	57	23	76	10	0	50	31	0	80	3	0	0	0	0	2	756	1696	1494	2769	1083	2	1366	2774
Ptprv	5	14	9	4	77	0	24	48	35	14	8	0	25	14	0	4	76	67	15	42	3	11	5	29	0	17	3	0	24	13	8	27
Gm10535	0	0	0	0	0	0	0	0	0	0	0	0	0	0	0	19	0	0	0	95	0	2	0	0	0	0	0	0	0	0	0	0
Ptpn7	657	1711	677	827	967	1927	985	1813	966	1222	532	1657	439	1385	415	1363	579	1122	891	798	1091	1035	659	578	300	559	386	182	833	1450	221	122
Arl8a	428	1045	515	744	756	1088	906	710	738	899	662	1147	343	669	424	1605	566	967	1009	1267	748	808	602	801	445	654	293	314	394	449	750	452
Gm26280	5	6	21	25	4	0	26	43	7	0	44	25	23	0	1	19	21	68	13	124	1	4	21	4	0	7	12	0	7	33	4	2
Gm15445	9	34	15	44	1	0	12	0	28	0	14	0	11	0	7	0	394	64	6	4	19	55	3	4	1	8	6	7	0	20	8	4
Gpr37l1	13	0	0	0	0	0	0	0	0	0	0	0	0	0	0	0	0	0	0	0	0	0	0	0	0	1	0	0	0	0	24	6
Gm4204	39	90	62	54	88	96	129	107	107	71	63	81	67	93	64	88	47	66	72	70	58	77	58	58	65	103	52	49	80	164	46	55
Gm26642	0	2	0	3	22	0	6	2	3	56	4	1	2	3	0	4	0	0	38	0	0	2	12	0	0	5	0	2	3	0	0	0
Elf3	0	0	1	0	0	2	1	0	3	0	0	0	0	0	14	0	2	0	0	0	0	1	0	0	92	224	229	259	237	9	322	371
Rnpep	360	942	422	916	1016	1148	1122	1141	622	544	528	529	463	397	608	600	521	1887	713	1036	1227	867	624	621	142	681	207	871	263	387	528	428
Timm17a	139	287	213	380	449	821	527	487	827	505	268	425	387	474	269	798	430	616	669	250	493	735	321	206	402	628	526	385	368	497	334	249
Lmod1	0	0	0	0	0	0	2	0	0	0	0	0	0	0	0	0	0	0	0	0	0	0	0	0	0	0	0	11	13	12	0	9
Shisa4	0	0	0	0	3	1	1	0	18	0	0	0	0	0	0	0	0	1	4	0	17	0	0	0	2	6	6	1	10	74	34	22
Ipo9	686	1035	255	760	901	666	801	1077	909	1215	659	858	465	568	311	1064	471	712	758	1199	422	751	391	707	253	860	358	376	529	1122	513	481
Gm28277	0	0	1	14	0	0	0	6	0	2	0	0	4	0	0	0	0	0	0	0	0	0	0	6	0	2	0	0	0	8	0	7
Nav1	820	1979	643	593	1437	1323	1512	1849	1919	1278	913	976	1525	1552	678	1487	1016	1241	516	1010	2005	1489	500	679	592	690	502	149	524	1058	354	150
2610012C04Rik	14	8	0	5	1	3	72	20	27	0	7	0	26	17	0	7	0	0	0	2	0	1	0	6	0	3	2	0	3	27	0	0
Gm37333	3	0	0	24	8	2	13	12	24	76	9	109	59	67	6	135	12	12	9	22	80	19	3	29	0	5	5	0	1	17	0	2
Gm4793	9	40	15	8	33	3	10	32	48	46	64	1	42	25	15	139	12	69	14	1	0	126	1	67	0	8	26	5	27	60	0	2
Csrp1	386	943	492	389	709	664	869	1610	1135	834	725	853	629	1143	531	1879	606	1311	1247	629	449	764	906	645	1286	1381	371	895	722	544	1276	1564
Phlda3	80	119	146	108	217	89	198	240	5	3	4	0	14	2	33	6	29	5	19	52	34	21	31	62	47	56	35	48	88	1	52	34
Tnni1	0	0	0	0	0	0	0	0	0	0	0	0	5	0	0	0	0	0	0	0	0	0	0	0	0	0	0	0	0	0	0	0
Lad1	5	0	10	37	14	0	6	0	104	6	0	11	30	6	77	27	0	0	2	0	3	0	4	2	120	98	149	125	46	23	118	127
Tnnt2	0	0	9	0	0	0	12	1	9	0	0	0	0	0	0	0	32	0	0	0	0	0	0	0	2	8	1	0	19	0	0	0
Gm28883	0	0	0	0	0	0	0	0	1	0	0	0	0	0	0	0	1	0	3	0	0	0	0	0	1	0	0	3	0	0	0	0
Pkp1	0	0	0	0	0	0	0	0	0	0	0	0	0	0	0	0	0	0	0	0	0	0	0	0	3	0	0	0	0	0	0	0
Gm36938	0	0	0	0	0	0	0	0	0	0	0	0	0	0	0	0	0	0	0	0	1	0	0	0	0	0	0	0	0	0	0	0
Tmem9	15	34	38	18	14	44	22	51	14	31	21	78	36	55	14	12	36	76	33	9	54	34	84	13	34	307	128	74	163	65	110	257
Cacna1s	0	0	0	0	0	0	0	0	1	0	0	1	0	0	0	7	0	1	0	0	0	0	0	0	0	0	0	0	0	5	0	0
Gm37759	0	0	0	0	0	0	1	0	16	0	1	0	5	12	0	0	0	0	5	1	3	0	0	0	0	2	0	0	0	0	0	0
Gm15850	5	0	0	0	0	0	0	0	0	2	21	0	0	0	0	0	1	0	0	0	0	30	0	2	0	3	0	21	4	0	0	0
Kif21b	544	511	439	436	937	1130	624	870	1763	2248	1202	2755	1560	1653	1358	3077	1112	1962	1138	1547	2636	1265	1172	950	1289	2233	900	348	1640	3820	834	309
Mroh3	0	0	3	0	1	0	18	0	18	1	0	0	9	0	0	1	0	13	4	0	0	0	0	0	0	62	38	0	7	57	0	1
Inava	0	0	0	0	0	0	0	0	2	0	0	0	0	0	0	2	0	0	0	0	0	0	1	0	0	5	1	29	4	0	13	35
Gm37552	0	0	0	0	0	0	0	0	0	0	0	0	0	0	0	0	0	0	0	0	0	0	0	0	0	0	0	0	0	0	0	3
Gm26781	11	3	3	9	48	1	55	12	17	5	3	11	19	8	0	0	4	24	12	0	6	9	0	3	37	12	17	6	30	100	2	1
Camsap2	967	2529	1529	1201	1617	1558	2164	2718	1189	1542	1166	879	971	937	1415	1433	1022	1920	1515	965	971	1639	997	1013	932	1885	1109	1453	970	1634	1007	1258
9230116N13Rik	12	39	0	0	11	0	13	3	14	41	3	21	35	2	4	78	9	12	0	3	0	17	3	6	133	25	1	4	5	24	3	12
Ddx59	164	14	32	44	63	47	182	52	75	24	37	109	36	46	34	56	91	176	95	178	22	24	14	47	58	134	15	1	38	72	59	100
Kif14	93	399	123	358	180	82	247	457	110	66	28	177	242	112	31	169	8	63	50	54	179	133	12	92	106	187	53	0	58	118	15	8
Gm29486	0	0	0	0	0	0	0	5	0	0	0	0	0	0	0	0	0	0	0	0	0	0	0	0	0	0	0	0	0	0	0	0
Gm37799	0	0	0	0	0	0	0	0	0	0	0	0	0	0	0	0	0	0	0	0	0	0	0	0	0	0	5	0	0	0	0	0
Gm33994	0	60	4	0	0	0	3	1	12	0	1	0	51	3	11	18	0	0	0	0	0	1	0	0	2	42	63	0	29	1	0	0
4933409D19Rik	0	0	0	0	0	0	0	0	0	0	0	0	0	0	0	0	0	3	0	0	0	0	0	0	0	0	0	0	0	0	0	0
Platr23	0	0	0	0	0	0	5	4	1	0	0	0	4	0	10	0	1	8	1	249	0	0	9	3	0	4	0	0	0	0	0	0
Zfp281	478	608	553	648	903	922	1179	866	1346	830	1048	1599	868	1101	608	1726	890	1543	1581	1604	1286	2132	812	978	837	1328	636	708	844	1670	613	734
Gm19705	4	43	56	81	27	11	14	133	95	71	35	194	14	0	57	66	31	97	81	243	58	30	53	48	173	29	30	49	81	81	4	10
Platr22	0	0	1	14	0	0	0	26	0	0	12	0	0	0	0	0	0	0	0	0	0	0	0	0	0	1	0	0	0	0	5	40
Gm22132	0	1	0	0	0	0	0	0	0	1	0	1	0	0	0	0	0	0	0	0	0	0	0	0	0	0	0	0	0	0	1	0
Gm8762	0	0	1	0	0	0	0	1	2	1	1	0	1	0	2	0	1	3	1	2	1	1	0	0	2	0	0	0	0	1	0	0
Gm29718	0	0	2	1	0	0	0	0	0	0	0	0	0	2	0	0	0	0	0	0	0	0	0	0	0	1	0	0	0	0	1	1
Nr5a2	0	0	0	0	0	0	0	0	0	0	0	0	0	0	0	0	0	0	0	0	0	0	0	0	7	9	0	0	0	0	0	0
Gm37903	0	0	0	0	0	1	0	0	0	0	0	0	0	0	0	0	0	0	0	0	0	0	0	0	0	0	0	0	0	0	0	0
Gm4258	1	9	0	4	55	3	29	35	4	0	16	22	12	0	0	0	6	0	3	2	0	14	1	2	1	38	2	0	37	26	0	14
Gm37298	14	88	1	11	114	103	127	26	45	101	59	7	8	20	0	11	3	35	3	31	5	66	21	59	103	86	2	1	85	115	1	4
Gm26979	2	0	7	2	16	0	8	19	3	4	0	5	6	18	2	0	0	3	0	1	0	1	0	5	0	12	0	0	15	13	0	5
Gm37124	63	30	8	17	9	2	25	24	6	40	1	8	18	14	19	0	0	0	0	0	0	2	0	3	17	6	24	0	4	46	0	3
A130050O07Rik	27	18	1	17	10	1	15	22	11	0	0	0	26	20	30	3	53	0	4	42	3	0	9	14	0	56	0	0	7	31	0	13
Gm26936	0	0	0	0	3	1	2	1	0	0	0	0	0	0	0	0	0	0	0	0	4	0	0	0	0	0	4	0	0	0	4	1
Gm26930	39	47	2	6	100	55	38	12	11	3	1	35	23	1	10	6	0	8	0	0	0	0	14	5	4	51	0	0	26	10	2	8
D130019J16Rik	8	11	13	49	51	42	29	7	72	5	5	0	12	4	2	3	0	7	0	3	14	8	2	13	20	26	35	0	60	74	15	8
Gm37534	111	73	28	39	30	108	238	118	38	3	9	0	44	9	120	62	68	0	0	55	32	40	51	60	1	54	0	13	73	158	7	6
Mir181a-1hg	2	1	1	0	4	3	4	8	2	1	1	1	29	1	4	2	1	1	0	0	0	2	1	1	0	6	0	0	7	2	0	13
Gm37632	0	0	0	0	0	1	0	0	1	0	0	1	1	0	3	0	8	0	0	0	0	0	0	12	0	0	0	0	0	5	0	0
Ptprc	19847	31342	19903	20973	35487	33145	40552	39200	44332	30005	24880	28022	29468	31484	19791	45770	26358	36454	29928	30634	36956	47887	24753	29091	16459	35388	14768	12535	29216	69040	9175	4958
A130071D04Rik	797	984	608	494	1675	1288	1701	1714	2709	1792	1740	625	2079	1896	868	1403	1026	1752	761	1408	1430	1417	492	1347	634	2903	1171	355	1649	4480	469	212
Gm18667	0	0	0	0	1	0	0	0	0	0	0	1	0	0	0	0	0	0	0	1	0	0	1	0	0	1	0	0	0	0	0	0
Gm28556	0	0	0	0	0	0	0	0	0	0	0	0	0	0	0	0	0	0	0	0	0	0	0	9	0	0	15	0	0	0	0	0
1700113B19Rik	0	0	0	0	0	0	0	0	0	0	0	0	2	0	0	0	0	0	0	0	0	0	0	0	0	0	0	0	0	0	0	0
Atp6v1g3	7	91	0	0	0	0	5	0	34	0	0	0	0	0	0	0	0	1	0	0	10	16	2	17	0	0	0	0	0	27	0	0
Nek7	1346	1927	1367	1913	2499	1969	2904	2962	2194	2571	1588	1935	1471	2115	1605	2134	1382	2329	1689	2310	1873	2435	1332	1687	2807	3482	1898	1780	1809	3084	1893	2261
Gm28501	9	0	2	3	2	1	2	1	12	0	0	0	11	0	26	0	0	0	0	0	0	0	0	1	2	13	0	0	0	10	0	1
Gm37080	11	18	4	1	17	0	63	30	30	5	10	18	47	46	3	7	39	0	0	47	1	114	6	22	0	27	4	33	12	73	8	2
Gm37101	64	10	66	18	61	139	143	71	172	2	55	204	102	39	18	291	36	14	6	0	67	129	27	84	39	157	41	4	45	334	13	7
Gm5833	0	0	0	0	0	0	0	0	0	0	0	0	0	0	0	0	0	0	0	0	0	0	0	1	0	0	0	0	0	0	0	0
Lhx9	1	0	0	0	0	0	0	0	0	0	0	0	0	0	0	0	0	0	0	1	0	1	0	0	0	0	0	0	0	0	0	0
2310009B15Rik	11	3	36	19	37	52	11	21	64	31	23	159	40	12	22	47	20	43	25	30	24	67	37	44	38	74	49	87	36	31	55	75
Gm3933	0	0	0	0	0	0	0	0	0	0	0	0	0	0	0	1	0	0	0	0	0	0	0	0	0	0	0	0	0	1	0	0
Gm37045	0	0	1	0	1	0	0	0	1	0	0	0	1	2	0	0	0	0	0	0	11	28	7	0	3	29	3	0	2	16	0	0
Dennd1b	1268	1841	1210	1354	2397	1299	2785	3262	2918	1882	1718	1762	2118	2504	1403	4406	1485	2352	2354	2601	2346	2931	1993	2102	970	2666	804	986	1492	3479	948	995
Gm37423	73	10	24	65	188	46	158	174	338	93	121	58	206	61	23	107	48	50	8	82	237	58	80	100	27	221	173	6	70	238	42	16
4930596I21Rik	13	4	3	0	13	7	46	5	54	1	35	14	32	47	12	6	0	9	18	13	2	19	3	29	0	87	5	13	12	46	5	5
Gm18553	12	0	1	0	4	0	17	2	105	10	2	0	61	30	5	0	13	12	2	5	0	7	11	3	10	14	0	1	26	47	16	14
Gm16305	3	24	1	6	42	19	10	2	35	257	26	69	115	17	97	4	1	21	1	93	9	2	9	26	1	116	2	0	123	121	20	0
Gm37470	81	12	61	26	93	20	147	353	255	39	132	22	216	149	35	351	36	72	82	90	56	155	85	150	24	201	24	22	157	143	19	24
Gm43544	29	30	8	6	82	25	187	89	212	147	70	32	87	87	2	32	18	48	194	25	133	14	26	29	31	69	0	14	111	45	165	9
Gm37655	31	80	20	4	207	104	86	63	153	46	109	42	111	52	84	62	66	104	217	199	83	99	5	141	6	111	16	13	115	315	47	7
Gm37718	50	32	42	53	116	474	138	52	349	139	171	95	184	29	74	152	59	92	52	109	43	350	57	222	78	186	59	53	47	333	38	45
Crb1	9	0	0	0	0	0	0	0	39	0	0	0	0	0	0	71	0	0	0	0	0	0	0	0	15	70	15	5	4	11	84	45
Zbtb41	231	523	356	380	564	729	651	1220	583	777	328	508	313	339	445	629	340	699	338	285	380	600	555	489	488	641	251	512	509	933	501	658
Aspm	412	661	594	677	625	697	1062	1026	511	459	265	295	299	420	222	245	177	165	597	192	284	329	212	232	602	640	182	67	314	596	118	147
Gm4788	2	0	0	0	0	0	1	0	0	0	0	1	1	0	1	0	0	21	0	0	0	0	0	1	1	2	1	0	0	0	0	1
Cfhr2	0	0	0	0	0	0	0	0	0	0	0	0	1	0	0	0	0	0	0	0	1	1	0	1	0	7	120	0	0	0	7	3
Gm16332	6	0	0	0	0	0	0	8	2	0	0	0	11	0	4	0	0	143	0	18	0	4	0	4	0	36	0	0	0	2	3	3
Gm5837	4	1	1	3	7	9	10	4	6	6	6	7	6	4	9	8	1	4	2	6	3	13	3	3	3	13	14	11	2	1	6	9
Gm5834	0	0	0	10	0	0	0	0	0	0	1	0	0	0	3	0	10	1	0	3	5	51	0	0	57	6	1	11	1	9	2	7
Gm38266	0	0	0	0	0	0	0	0	0	0	0	0	17	0	0	0	0	0	0	0	0	0	0	0	0	10	1	0	6	0	0	0
Gm26048	0	0	0	0	0	0	0	0	0	0	0	0	0	2	0	0	0	0	0	0	0	0	0	0	3	0	0	0	0	0	0	3
Gm38019	0	0	0	0	0	0	0	0	3	0	0	0	0	0	0	0	4	0	0	0	0	0	3	1	2	1	2	2	0	0	0	0
Cfh	260	504	243	191	390	340	323	381	598	541	383	576	450	545	869	1110	1003	1325	430	533	1778	2707	1040	1047	2642	2344	1378	2074	1798	1212	2463	3332
Kcnt2	0	0	0	0	0	0	0	0	0	0	0	0	0	0	6	4	0	0	0	0	0	0	0	3	4	11	0	0	3	1	0	1
Gm37371	0	0	0	0	0	0	0	0	0	0	0	0	0	0	0	0	1	0	0	0	0	0	0	0	0	0	0	0	0	0	0	0
Gm37599	0	0	0	1	0	3	0	0	0	0	1	2	0	0	0	0	0	0	2	0	0	0	0	0	0	0	0	0	0	1	1	0
Gm28724	0	0	0	0	0	1	0	0	0	0	0	0	0	0	0	0	0	0	0	0	0	0	0	0	0	1	0	0	0	0	0	0
Gm37796	0	0	0	0	0	1	0	0	0	0	0	0	0	0	0	0	0	0	0	0	0	0	0	0	0	0	0	0	0	0	0	0
Gm5835	23	73	31	35	61	60	53	74	80	73	62	58	38	55	48	79	44	67	53	69	61	69	37	59	80	88	36	53	76	117	43	59
Cdc73	1086	1416	837	712	1339	1921	1975	2069	2185	1045	948	1410	1116	1515	851	1567	1527	1391	1264	1215	1823	1644	853	1029	909	2560	1049	1339	1173	2438	1052	1314
B3galt2	241	298	137	169	351	37	318	551	510	245	379	544	520	530	141	187	211	429	119	314	370	367	122	283	179	533	275	259	349	645	126	288
Gm6397	3	10	5	6	12	2	6	3	4	8	4	14	9	5	26	5	2	5	5	10	2	14	4	7	2	7	0	2	2	9	4	1
Glrx2	156	352	225	104	652	437	338	387	201	401	120	365	175	60	79	136	204	388	381	363	153	334	240	422	196	630	261	337	448	252	283	176
Ro60	232	714	270	311	362	230	594	537	395	266	322	282	164	264	189	236	160	617	342	540	307	375	137	201	760	1730	1068	944	568	364	991	1634
Uchl5	384	450	338	482	724	704	759	597	463	285	487	284	260	224	237	617	381	627	433	497	461	431	326	373	273	625	184	436	305	664	451	193
Gm29170	22	71	36	7	39	3	38	25	45	86	42	4	86	35	104	52	2	10	87	5	102	147	2	33	23	74	18	4	16	40	27	9
Rgs2	3524	6274	4296	3650	6329	5273	7170	7524	5270	2998	3412	3712	3356	4363	2764	5985	4950	4740	4650	5223	6406	8678	4100	4270	1957	3170	1281	1105	2453	5988	1049	667
Rgs13	0	0	0	0	0	0	0	0	0	0	0	0	0	0	0	0	0	0	0	0	0	0	0	0	0	5	0	0	18	3	6	0
Rbm6-ps2	0	7	0	0	1	0	2	0	0	0	0	0	3	0	0	2	1	41	1	0	0	0	0	1	0	1	0	0	0	0	0	1
Rgs1	4207	7283	6601	4235	7048	7230	8244	8790	19038	11467	13070	12921	12288	11529	10527	18499	7342	14095	12587	11835	9511	9717	6374	8092	2602	4517	3079	3457	4003	6617	1547	711
Gm7266	1	0	0	2	2	0	1	0	2	0	0	1	0	2	1	10	1	1	1	3	2	1	2	0	1	3	0	2	1	0	1	1
Rgs18	5	0	2	2	3	0	20	50	36	14	30	1	91	32	12	51	118	73	18	115	303	254	75	52	84	197	13	0	63	162	91	11
Gm8856	0	0	0	0	1	0	1	0	0	0	0	0	0	0	1	0	1	0	0	0	2	0	0	2	0	0	0	0	0	0	0	0
Gm25708	0	1	0	0	0	0	0	0	0	0	0	0	0	0	0	0	0	0	0	0	0	0	0	0	0	0	0	0	0	0	0	0
Gm6550	0	0	0	0	0	0	0	0	0	0	0	0	0	0	0	0	0	1	0	0	1	0	1	1	0	0	0	0	0	0	0	0
Gm5262	2	0	1	0	1	1	2	2	3	4	0	0	1	1	0	1	0	3	0	1	6	0	0	1	0	1	1	0	1	1	0	0
Gm29514	1	0	0	0	0	0	1	0	0	0	0	1	0	0	1	0	0	0	1	0	0	1	0	1	0	1	0	0	0	0	0	0
Gm5263	0	0	0	0	1	1	0	0	0	0	0	0	0	0	0	0	0	0	0	0	0	0	0	0	0	0	0	0	0	0	0	0
Gm15583	0	0	0	0	1	1	0	0	0	1	0	0	1	0	0	3	0	0	0	0	1	0	0	0	0	0	0	0	0	1	0	0
A230059L01Rik	0	0	0	0	0	1	5	0	4	0	3	0	3	0	0	1	0	0	0	0	0	0	25	0	0	4	0	0	1	3	0	0
Gm9931	0	0	0	0	0	0	0	0	0	0	0	0	0	0	0	0	0	0	0	0	0	0	0	0	0	0	0	0	1	0	0	0
Gm38284	0	0	0	1	0	0	0	0	0	0	0	0	1	0	0	0	1	0	0	0	0	0	0	0	0	0	0	0	1	0	0	0
Gm18505	0	0	0	0	0	0	0	0	1	0	1	0	0	0	0	0	0	1	0	0	0	1	0	0	0	0	0	0	0	0	0	0
Gm4034	1	0	0	0	0	0	0	1	0	0	0	0	1	0	0	0	1	1	2	1	0	0	0	0	0	0	0	0	0	1	0	0
Gm15443	0	0	0	0	1	0	0	0	0	0	0	0	0	0	0	1	0	0	5	0	1	0	0	0	0	1	0	1	2	0	0	1
Gm37096	0	0	0	0	0	0	0	0	0	0	0	0	0	1	0	0	0	0	0	0	0	0	0	0	0	0	0	0	0	0	0	0
Gm37775	0	0	0	0	0	0	0	0	0	0	0	0	0	0	0	0	0	0	0	0	0	1	0	0	0	0	0	0	0	0	0	0
Pla2g4a	1113	1816	1635	1180	1814	1619	1989	1747	2418	2220	2466	2585	1645	1036	1827	2800	1547	3997	3601	3468	3497	2503	2190	2216	863	1726	795	2151	796	802	786	1244
n-R5s219	1	0	11	0	33	2	1	10	9	6	34	0	1	0	0	7	14	16	1	29	0	0	42	6	9	1	0	0	0	0	0	0
Gm19136	0	0	0	0	0	0	0	0	0	0	0	0	0	0	0	0	0	0	0	0	1	0	0	0	0	0	0	0	1	0	0	0
Ptgs2os	0	0	0	0	1	0	0	0	33	25	10	46	29	4	25	18	6	0	3	0	22	98	10	15	1	0	4	39	3	0	1	9
Ptgs2	942	2057	841	1315	832	1285	1234	2213	21161	32748	22347	39132	9215	9451	10906	20874	17086	30470	30350	36239	20296	21563	18129	15736	2535	4873	4589	8555	3196	3006	2435	2137
Gm9687	1	0	0	0	0	0	0	0	1	1	0	1	1	1	0	2	0	0	0	0	0	0	0	0	0	2	0	0	0	0	0	0
Ptgs2os2	9	189	8	7	11	0	7	0	146	284	266	134	164	30	122	256	219	221	172	165	192	183	169	281	414	101	53	201	160	48	164	200
Rbm3-ps	9	12	14	12	13	17	13	10	8	13	9	17	9	16	6	19	4	6	12	9	8	8	9	11	5	7	2	7	10	11	1	5
Gm4322	0	0	0	2	0	0	0	0	0	0	0	0	0	0	0	0	0	0	0	0	0	0	0	0	0	0	0	0	0	0	0	0
Pdc	0	0	0	0	0	0	0	0	0	0	0	0	0	1	0	0	0	0	0	0	0	18	0	0	0	0	0	0	0	0	0	0
2310030A07Rik	0	0	0	0	0	0	0	0	0	0	0	0	0	0	0	0	0	0	0	0	0	0	15	0	0	0	0	0	0	0	0	0
Odr4	644	990	784	906	1265	881	1336	1732	1276	1439	967	581	787	693	601	1231	696	1473	1300	1207	1006	1130	1046	906	963	1166	687	1349	901	1176	824	877
Tpr	6036	11034	6311	7142	10867	11543	12580	12135	13855	10751	8819	11239	7488	10150	6659	16559	5768	13537	12040	10609	11816	12220	7906	9399	4958	10907	5563	8076	7850	15518	5522	5901
Prg4	193	245	8	3	316	528	145	787	126	145	170	105	148	136	106	97	5531	4135	2942	4072	10174	13720	2578	4801	134	296	144	418	501	661	116	274
Ska2l-ps	0	0	0	1	0	0	0	0	0	0	0	0	0	0	1	0	0	0	0	0	0	0	0	0	3	0	0	0	0	0	0	0
Hmcn1	57	38	71	12	146	28	120	144	27	1	15	30	7	1	31	3	24	130	25	10	3	39	3	53	32	156	55	0	204	105	227	356
Gm20631	0	0	0	0	0	0	0	0	0	1	1	0	0	0	1	0	1	9	0	0	0	0	0	0	0	0	0	0	0	17	0	33
Gm29188	0	0	0	0	0	0	0	0	0	0	0	0	0	0	0	0	0	0	0	0	0	0	0	0	0	0	1	0	0	0	0	0
Gm19087	0	0	0	0	0	0	1	0	0	0	0	0	0	1	0	0	0	0	0	0	0	0	0	0	0	0	0	0	0	0	0	0
Gm8941	0	1	0	0	1	0	0	8	0	1	2	1	0	0	0	0	0	10	0	26	1	0	0	0	0	13	0	10	0	0	0	0
C730036E19Rik	4	0	0	0	0	0	0	2	2	0	1	7	0	0	0	0	8	0	12	0	0	0	0	2	53	13	0	0	22	0	0	7
Gm47985	0	0	0	0	0	0	0	0	0	0	0	0	0	0	0	0	0	0	0	0	0	0	0	0	0	0	0	0	0	0	15	0
Gm24402	0	0	0	0	0	0	0	2	0	0	0	0	0	0	0	0	0	0	0	0	0	0	0	0	0	0	0	0	0	0	0	0
Gm10138	2	0	21	2	21	35	25	19	3	0	0	1	11	59	0	125	19	19	38	0	61	0	8	11	51	16	1	1	2	51	3	13
Ivns1abp	3647	5931	4151	4171	5985	5947	7528	7529	4514	1943	2673	3217	3612	4150	1679	4856	1934	2913	2417	2685	3149	2670	1694	2334	2315	4130	1872	1580	3812	6544	1641	2356
Swt1	447	585	379	414	1286	528	1087	1095	1199	1046	694	466	747	698	372	1978	854	978	984	765	468	626	605	822	1192	1759	855	1308	1456	1405	1239	1266
Trmt1l	439	709	511	741	848	1120	1230	1401	1184	1025	700	1413	863	554	568	1329	813	1459	721	999	1013	741	597	909	816	1078	561	421	867	1260	522	641
Mir7682	0	0	2	7	0	0	59	31	8	18	18	0	8	0	12	0	1	0	3	24	0	2	1	13	0	5	0	25	5	23	6	0
Gm37893	64	100	18	9	48	120	163	255	129	192	164	17	48	63	21	255	88	83	0	131	16	28	29	103	11	120	21	18	63	65	26	68
Rnf2	183	503	240	297	367	504	565	288	781	317	487	598	461	798	423	524	540	720	588	1048	542	633	421	301	442	884	356	314	410	1205	359	485
Gm36527	43	52	34	62	64	4	8	85	40	4	89	0	38	411	7	44	118	116	45	52	32	72	34	61	204	262	111	4	39	554	2	6
Gm29072	0	0	0	0	0	0	0	0	0	0	0	0	0	0	0	1	0	0	0	0	0	0	0	0	0	0	0	0	0	0	0	0
Gm19503	3	2	1	8	12	0	3	3	2	4	5	8	3	3	4	5	1	5	13	6	3	1	2	2	5	1	2	2	1	3	4	1
Gm28181	0	0	0	0	0	0	0	0	0	0	0	0	0	0	0	0	0	0	0	0	0	0	0	0	1	0	0	0	0	0	0	0
Fam129a	4944	9143	5716	5714	11221	9401	9460	11519	3007	3408	1994	2099	2327	4612	1795	5608	2057	3032	3447	2446	4334	4275	2166	2518	1098	2199	1175	1879	1827	2493	779	905
2810414N06Rik	4	88	2	9	49	4	34	67	0	1	5	0	2	2	12	0	0	0	0	0	0	3	0	3	4	43	9	0	42	13	2	17
Edem3	867	1767	827	693	1393	1163	1970	2118	1047	942	928	1450	837	887	590	1189	499	1680	1329	1192	1237	1025	1184	894	1037	1924	808	1219	789	1479	1112	1889
1700025G04Rik	56	48	17	30	104	42	69	85	435	223	228	918	255	480	240	200	197	98	95	56	30	262	157	165	145	352	111	69	360	824	169	32
Gm25279	0	0	0	0	0	0	0	0	0	0	0	0	0	0	0	0	0	0	0	1	0	0	0	0	0	0	0	0	0	0	0	0
Gm28610	0	0	0	0	0	0	0	0	2	0	0	0	1	0	0	0	0	0	0	0	0	0	0	0	0	0	0	0	1	1	0	0
Gm8964	2	0	0	0	0	0	0	0	0	0	0	0	1	0	0	1	0	0	0	0	1	0	0	0	0	1	0	0	0	0	0	0
Tsen15	23	73	32	8	168	210	57	40	89	34	13	1	54	66	12	19	15	131	58	50	38	59	43	12	57	98	30	28	91	42	54	19
Colgalt2	3	18	8	6	16	197	10	0	46	13	19	0	40	28	0	7	72	38	326	59	21	35	5	14	0	1	4	0	4	21	3	1
Rgl1	679	1481	738	1226	1331	1190	1751	2030	1505	2144	926	3731	1229	1436	868	2768	1196	2389	2253	2319	1657	1607	978	1481	113	774	480	498	553	874	519	689
Gm15479	0	0	0	0	13	0	0	0	0	0	0	0	0	0	1	0	0	1	0	0	0	0	0	7	0	0	0	0	0	0	0	0
Gm7278	0	0	0	0	0	12	0	0	0	0	1	0	0	0	0	0	1	1	0	0	1	0	0	0	0	0	0	1	0	0	0	0
Gm28792	0	0	0	0	0	0	0	0	0	0	0	0	0	0	0	0	0	0	0	0	1	0	0	0	0	0	0	0	0	0	0	0
Apobec4	0	0	0	0	0	0	0	0	0	0	0	0	0	0	0	22	0	0	0	47	0	18	0	2	24	7	9	31	24	0	34	14
Arpc5	2516	5171	3366	4180	5662	6534	5306	6785	4620	4304	3120	5406	2420	3067	2243	5192	3088	4765	4446	5365	4538	5176	3000	3032	1869	2874	1485	1856	2303	3908	1331	1266
Ncf2	1886	3483	2136	2492	3634	3489	3750	4338	2261	1593	1389	2347	1502	2147	1022	2491	2331	3160	3072	2634	3801	5462	2681	2941	576	1434	503	955	1088	1962	378	308
Smg7	1295	2179	1252	1176	1994	2066	2395	2526	2843	2366	1758	1805	1758	2659	1178	4474	2009	3431	2269	2351	3465	3299	1860	1828	1328	2866	1257	1493	1952	3507	1284	1230
Gm28791	26	3	42	1	20	25	26	3	111	21	36	39	41	48	68	105	6	4	6	7	0	5	7	42	21	48	15	16	99	34	16	12
Gm8976	0	1	0	1	0	0	0	1	0	0	1	0	0	0	0	0	0	0	0	0	0	0	0	0	1	0	0	1	0	0	0	0
Nmnat2	19	0	0	0	2	0	0	10	0	78	6	0	36	0	0	2	0	0	0	10	0	0	38	14	5	12	2	0	2	40	22	12
Gm28960	0	1	0	0	1	0	0	0	0	0	0	0	0	12	1	0	0	0	0	0	0	0	0	0	0	2	0	0	0	0	0	0
Lamc2	2	1	3	0	16	84	2	0	11	4	3	0	2	21	0	0	14	13	5	5	32	3	0	5	291	380	61	169	143	45	99	483
Lamc1	281	991	490	350	469	581	648	1212	451	552	440	395	294	261	270	722	200	1186	474	1081	474	685	380	504	812	990	169	688	747	1119	810	800
Gm38009	27	36	0	24	6	12	16	46	14	6	6	0	37	3	1	0	8	7	5	23	0	5	7	15	26	144	60	32	69	77	11	0
Gm8818	4	5	6	0	7	32	11	1	38	4	20	7	18	9	4	15	48	22	2	45	51	26	1	14	38	58	26	24	28	70	11	4
E330020D12Rik	16	14	1	5	13	11	11	7	13	7	3	0	6	0	12	7	69	31	6	1	1	15	0	7	1	17	3	25	87	32	49	0
Shcbp1l	81	91	68	182	143	48	113	99	51	13	3	2	23	11	2	77	15	31	42	35	49	28	12	44	0	46	105	0	101	58	38	2
Gm25588	1	0	12	20	0	0	1	4	8	0	0	0	0	0	0	12	0	0	0	0	0	0	0	0	0	0	0	0	0	0	0	0
Gm37669	3	1	0	6	37	25	5	20	19	0	2	0	8	0	11	0	2	10	0	4	5	1	0	1	0	2	0	0	66	39	10	0
Dhx9	1849	2917	2121	2008	3365	4124	4127	2744	3369	2773	2317	2951	2750	2597	1368	4932	1594	4005	1808	2560	2538	2877	2069	1956	1119	4427	2138	1645	3119	5973	1677	1897
Npl	15	122	63	29	201	37	102	412	34	10	22	135	22	1	9	116	0	20	52	62	0	50	89	53	6	81	30	6	57	38	35	81
Gm6652	1	5	2	1	0	1	3	3	0	3	0	0	0	1	0	5	0	0	1	1	0	4	0	1	2	8	6	0	0	0	1	7
Rgs8	0	0	0	0	0	0	1	0	2	0	57	0	7	0	0	0	0	0	0	0	0	0	0	3	0	1	0	0	0	0	0	0
5530400K19Rik	0	0	0	0	0	0	0	0	0	0	0	0	0	0	0	0	0	0	0	0	0	0	0	0	0	0	0	0	0	3	0	0
C230024C17Rik	49	0	0	0	1	0	0	0	0	0	18	2	0	0	0	0	0	0	0	0	0	0	0	4	0	1	28	0	1	4	0	0
Rgs16	9	70	3	10	46	47	29	34	87	127	78	43	60	75	137	304	3	35	95	3	66	173	50	15	26	83	7	3	77	223	1	77
Gm28513	2	0	0	0	0	0	0	38	0	0	0	0	0	0	6	6	2	0	0	0	17	0	1	4	3	28	0	0	18	33	0	0
Rnasel	665	1473	666	1172	1223	910	1406	1531	978	1107	1072	2373	540	537	742	978	804	1998	1971	2149	1756	1289	1369	1071	276	773	632	946	496	947	289	277
Gm28512	5	0	0	0	24	0	7	18	4	3	1	0	0	0	0	4	2	0	0	0	1	343	3	9	25	65	0	6	3	8	0	4
Rgsl1	1	0	3	0	0	0	0	0	23	1	9	22	26	0	0	0	0	131	45	50	0	1	13	5	0	14	0	9	8	10	2	2
Teddm2	0	0	1	0	0	2	1	3	7	7	0	0	0	0	0	0	0	0	0	0	6	2	0	0	1	16	0	0	0	0	0	0
Teddm1b	0	0	0	0	0	0	0	0	0	0	0	0	0	0	0	0	0	0	0	0	0	0	0	0	0	0	0	0	0	0	0	6
Gm38352	0	0	0	0	0	0	0	0	0	0	0	0	0	0	0	0	0	0	0	0	0	0	0	0	0	0	0	0	0	2	0	0
Glul	2141	4343	3166	3130	5299	4476	5134	6058	1243	844	1198	1341	770	869	808	1488	1725	2696	1850	2203	1976	3153	1457	1967	2673	4295	2070	2978	2012	1095	3159	4674
Gm29290	0	0	1	0	0	0	1	0	0	0	0	0	0	0	0	3	0	0	0	6	0	1	0	1	0	0	0	0	0	0	0	0
Gm29291	3	3	2	0	0	0	4	27	1	0	0	0	5	0	4	23	0	18	0	4	1	0	27	1	0	1	0	0	0	0	0	0
Gm28286	10	50	12	15	57	0	24	4	3	0	7	0	0	0	0	0	0	0	0	0	0	0	0	16	0	0	0	0	19	2	0	4
A830008E24Rik	1	0	9	0	0	0	1	3	1	21	0	0	3	0	0	0	0	0	0	0	0	0	0	0	8	0	0	3	0	1	11	12
4930452N14Rik	0	0	0	0	0	0	0	0	0	0	0	0	0	0	0	0	0	0	0	0	0	0	0	0	0	3	0	0	0	0	0	0
4930532M18Rik	0	0	1	0	0	0	0	0	0	0	0	0	0	0	0	0	0	0	0	0	0	0	0	0	0	0	0	0	0	0	0	0
Cacna1e	64	107	36	4	235	205	136	151	550	531	184	80	460	220	438	1001	51	124	215	431	333	99	188	167	492	1461	347	456	1296	2800	277	166
Gm29282	0	0	0	0	2	0	0	0	0	0	4	0	0	0	5	0	0	0	0	0	0	0	0	14	0	2	0	0	0	0	1	2
Gm29441	0	0	0	0	0	0	0	0	0	0	0	0	0	0	6	0	0	0	0	0	0	0	2	0	0	0	0	0	0	0	1	0
Gm9530	11	55	84	6	57	51	69	19	26	18	2	0	33	14	6	78	0	32	2	0	16	0	0	15	6	1	0	2	9	31	15	27
Ier5	1047	2768	1337	1442	1455	1977	2312	2824	2130	2759	1601	3846	1517	3150	1391	3561	1745	2973	2233	1893	4294	2686	1876	1753	959	1708	1067	433	1313	3862	998	799
Mr1	777	1348	1107	1070	1789	654	1635	2202	290	188	232	682	92	281	144	424	348	1032	672	588	590	522	587	444	429	1099	553	1822	398	226	781	1334
Stx6	308	384	442	408	414	731	657	914	660	635	330	832	305	391	167	417	291	584	506	462	837	451	256	349	176	593	291	54	237	568	178	207
Gm8850	0	3	16	0	4	0	23	0	2	24	27	3	7	3	0	18	7	14	12	15	49	28	11	4	0	1	5	3	0	7	1	6
BC034090	13	0	0	0	1	0	0	0	6	97	0	3	0	1	0	0	13	3	17	0	1	22	3	6	50	15	1	0	53	27	0	2
Xpr1	3144	4247	2597	3780	4583	4765	5941	7215	2715	2024	1510	1654	1878	2344	1654	2788	2101	3660	2356	3675	5373	3446	2056	2227	2246	3145	1260	1494	1979	3100	1416	1657
Gm22569	0	0	0	0	3	3	0	0	0	0	0	0	0	0	0	1	0	0	0	0	0	0	0	0	0	0	0	1	2	0	0	0
Gm5532	0	0	3	0	0	0	0	0	1	0	1	0	0	0	0	0	0	0	0	0	0	0	0	2	0	0	0	0	0	0	0	0
Acbd6	43	184	133	61	212	89	228	243	130	123	123	302	144	375	56	174	56	150	382	156	164	110	49	152	141	255	203	191	141	237	151	114
Lhx4	0	0	0	2	0	0	0	5	0	0	0	0	0	0	0	0	0	0	0	0	0	0	0	0	0	0	0	0	0	0	0	0
Gm37089	0	0	0	0	0	0	0	0	0	0	0	0	0	0	0	0	0	0	0	0	0	0	0	0	0	1	0	0	0	0	0	0
Qsox1	256	460	189	337	440	669	903	488	132	35	139	82	83	67	82	241	51	127	307	168	57	130	108	107	618	1424	779	1682	946	230	1355	1948
Gm37539	0	0	0	0	0	0	3	0	0	0	0	0	0	0	20	0	0	0	0	0	0	0	28	0	2	0	0	0	0	3	0	0
Gm37571	18	5	8	13	44	0	63	140	83	29	99	0	54	379	19	38	0	0	10	25	11	48	2	66	31	70	222	9	46	12	16	20
Cep350	3365	7752	3751	4347	6678	4913	7179	9412	8266	8273	5520	7892	6026	6321	4207	10859	5509	7163	4742	7857	6661	6322	4153	5384	3545	6794	3223	4552	4562	7970	3609	3486
Gm38038	6	14	0	9	2	0	0	43	6	0	6	21	5	0	0	10	2	14	0	0	0	0	0	11	0	12	0	28	0	8	1	0
Gm36934	2	0	26	2	12	0	19	12	39	18	8	0	29	3	5	32	12	3	0	0	108	23	36	43	4	12	0	7	27	32	0	4
Gm37383	35	5	21	25	3	16	95	22	26	26	121	75	21	15	28	45	1	2	11	1	0	26	35	16	0	60	3	6	0	35	5	11
Gm23744	0	0	0	0	0	0	0	0	0	0	0	0	0	0	0	0	0	0	0	0	0	0	0	1	0	1	0	0	0	0	0	0
Gm9694	0	1	0	0	0	12	1	0	7	1	9	0	8	5	8	21	2	0	1	0	11	5	0	1	0	7	20	0	14	2	4	0
Tor1aip1	2167	4172	2440	2261	3908	3252	3654	4968	3479	3561	2107	2878	2530	3867	1798	3643	2210	3436	2607	3323	2457	4772	2218	2910	1439	2519	1348	931	1630	3170	1077	1160
9430034N14Rik	156	112	178	39	294	200	429	572	349	83	196	9	426	224	160	1115	149	138	88	155	320	165	200	110	23	476	63	3	187	527	105	29
Tor1aip2	2123	4343	3238	3713	4530	4103	4932	5284	2632	2788	2238	2497	1818	2326	1451	5042	1712	2414	2483	2714	2445	3083	1531	2197	2519	3711	1732	2340	1462	2002	2205	2575
Fam163a	1	0	12	0	0	0	5	0	0	0	0	0	0	0	0	0	0	0	0	23	0	0	0	0	0	0	0	0	0	0	0	0
Tdrd5	0	0	0	0	0	0	0	4	0	0	0	0	2	0	0	1	3	0	0	0	0	0	0	7	5	0	0	0	0	0	0	2
Nphs2	0	0	0	0	0	0	0	0	1	0	0	0	0	0	0	0	0	0	0	1	0	0	0	0	0	7	0	0	0	0	0	0
Axdnd1	1	0	1	0	12	5	5	39	16	0	2	0	16	0	17	0	4	7	12	6	7	2	3	4	16	6	0	34	5	9	0	10
Gm2000	89	142	86	188	213	238	146	242	246	242	137	170	117	168	138	259	154	195	245	249	239	199	139	141	208	258	122	157	156	264	113	116
Soat1	2493	6088	3471	4554	4324	5080	5896	9028	4766	4611	3502	5794	2799	3412	2114	6749	2810	7901	6423	6577	5007	4028	4498	4121	1749	2678	1540	2557	1873	2101	1548	1441
Gm37648	21	168	1	5	170	42	233	1	60	93	71	6	47	91	33	129	56	10	7	54	68	8	43	82	0	31	4	2	16	74	1	22
Csnk2a3	34	42	23	39	53	64	47	100	38	36	27	69	48	41	31	53	35	81	55	46	37	37	45	42	19	65	39	29	36	52	20	36
Abl2	510	1160	737	548	778	1034	1120	1604	890	1120	699	507	587	1377	414	1143	744	1426	759	1620	791	910	509	869	263	914	536	587	425	1333	520	316
Gm38043	112	80	58	109	109	43	159	72	167	543	67	11	284	104	161	280	50	79	107	22	38	33	36	162	25	90	108	4	87	79	33	31
Tor3a	572	1532	547	1165	1142	1679	1037	1047	1570	1335	1145	2145	1071	1033	720	1942	858	1179	1445	1788	1288	1529	1127	934	443	941	417	781	332	983	513	441
Fam20b	462	523	529	436	794	426	618	737	595	492	487	1082	388	282	305	699	553	912	814	1226	664	662	440	436	298	785	460	638	423	856	390	582
Gm15428	0	2	1	1	0	2	0	1	0	0	0	1	0	0	2	0	1	0	0	0	1	0	0	0	0	0	0	0	0	1	0	0
Ralgps2	185	181	59	128	238	560	413	551	915	234	385	355	519	262	352	625	408	331	640	421	344	543	349	722	685	2024	587	876	1725	4644	503	654
Gm28693	25	0	1	0	9	48	29	0	69	0	16	5	146	102	7	56	32	4	18	1	0	0	7	23	48	102	32	6	352	454	1	93
Angptl1	30	0	3	0	10	21	28	21	64	0	27	0	92	12	39	121	10	12	3	199	18	2	61	27	0	87	4	75	151	248	9	20
Gm37802	13	9	3	0	21	0	25	41	88	67	108	15	69	52	24	1	31	1	13	2	67	27	60	20	75	192	55	2	132	257	5	8
Gm37943	5	20	1	0	39	32	64	36	91	14	41	0	34	28	11	28	29	0	54	0	6	20	0	104	146	198	7	49	197	519	1	9
4930439D14Rik	0	0	0	0	0	0	2	0	0	2	0	0	0	0	0	0	0	0	0	0	0	0	0	0	0	1	0	0	0	10	0	3
Gm28694	0	0	0	0	0	0	0	0	0	0	0	0	0	0	0	0	0	0	0	0	0	5	0	0	5	0	0	0	0	0	0	0
Gm10531	0	0	0	0	0	0	0	0	0	0	0	0	0	0	0	0	0	0	0	0	0	0	0	0	0	2	0	0	0	0	0	0
Tex35	0	0	0	0	0	0	0	0	5	0	0	0	0	0	0	0	0	0	0	0	0	0	0	0	0	0	0	0	0	0	0	0
Gm30694	0	0	0	0	1	8	0	0	0	0	0	0	0	0	0	0	24	0	0	0	0	0	0	3	0	2	0	0	0	0	2	0
Rasal2	232	686	472	276	328	364	641	521	184	175	249	122	135	158	35	195	87	214	204	120	68	183	441	138	209	413	202	90	174	253	424	437
Gm37788	2	0	4	0	28	0	9	42	3	82	5	0	7	0	9	6	1	0	0	0	0	0	0	7	0	6	3	0	0	0	0	5
Gm37578	0	0	0	5	0	5	7	0	4	0	12	0	5	0	0	0	0	0	0	0	0	0	0	0	0	0	0	0	0	0	0	5
Gm6058	2	0	0	0	0	0	0	0	0	0	0	0	0	0	0	0	0	0	0	0	0	0	0	0	0	0	0	0	0	0	0	0
Gm37060	0	4	6	1	0	12	4	24	24	0	40	0	11	1	1	20	2	4	0	0	1	0	3	70	0	3	0	18	1	20	4	4
2810025M15Rik	17	56	21	32	126	72	54	85	17	0	18	11	19	37	32	84	113	34	88	9	42	115	14	71	0	9	26	14	0	26	5	19
Cryzl2	52	190	146	313	84	41	107	173	76	24	125	113	16	0	152	35	31	142	126	242	29	54	42	24	35	124	39	136	59	86	88	118
Sec16b	0	0	0	0	1	0	0	0	8	3	0	0	2	0	0	0	4	19	0	0	0	0	0	4	0	4	1	0	12	41	0	7
Gm37682	0	0	0	0	0	0	0	0	0	0	1	0	0	0	0	0	0	0	0	0	0	0	0	0	0	0	0	0	0	0	0	1
Gm7412	0	0	0	0	0	0	0	0	0	0	0	0	0	0	0	0	0	0	0	0	0	0	0	0	0	1	0	0	0	0	0	0
Gm37713	0	0	0	0	0	1	0	0	1	0	0	0	0	0	2	0	0	0	1	0	1	0	0	2	1	0	0	1	1	1	1	0
Astn1	0	0	0	0	0	0	0	0	0	0	0	0	0	0	0	0	0	0	0	0	0	0	0	0	0	0	3	0	0	0	0	0
Pappa2	0	0	1	0	0	0	0	0	4	3	0	0	0	0	0	0	0	61	0	0	0	0	0	0	8	8	0	0	5	6	0	1
1600012P17Rik	0	0	0	0	0	0	0	0	0	0	0	0	4	0	0	0	0	0	0	0	0	0	0	0	0	0	0	0	5	0	8	0
Gm4953	1	1	0	1	2	1	2	0	3	1	0	2	1	1	1	2	2	2	3	0	2	1	1	1	4	4	0	1	1	1	2	2
Gm7430	0	0	1	0	0	0	0	0	0	0	0	0	0	0	0	0	0	0	0	0	0	0	0	0	0	0	0	0	0	1	0	0
Cop1	986	1317	841	1149	1954	2362	2102	2394	2474	1927	1329	1387	1914	1908	930	1422	1021	1588	969	1949	1818	2351	1134	1696	977	2520	1065	741	1080	3165	998	813
Gm37115	38	8	23	43	57	10	37	39	142	128	42	13	93	26	47	59	24	0	33	30	105	19	18	55	4	146	40	0	68	68	4	2
Gm37088	9	46	34	91	59	4	29	101	78	39	62	0	50	26	20	1	23	5	0	17	121	54	25	52	22	74	20	22	42	37	14	9
Scarna3a	2	17	1	8	5	44	4	14	15	6	2	20	12	13	1	0	11	13	0	10	3	15	3	2	6	10	5	0	4	3	12	2
Tnr	50	2	32	47	58	26	15	72	49	0	20	2	1	0	1	1	0	1	20	0	0	2	0	0	39	0	1	110	2	1	13	16
Gm24719	0	0	0	0	0	0	0	0	0	0	0	0	0	0	0	0	0	0	0	0	0	0	0	0	0	0	0	0	0	2	0	0
Gm37294	3	0	0	0	0	0	0	0	1	0	0	4	0	0	7	0	0	0	0	0	0	6	21	0	0	3	0	0	0	0	0	13
4930523C07Rik	741	1580	651	1053	1985	1672	2137	1971	2407	1208	1327	2124	2124	2303	1042	3392	931	1459	1516	1039	1233	1635	1099	1231	1639	2593	1311	664	1953	5042	1163	784
4930562F07Rik	10	5	18	7	2	0	8	33	29	76	54	0	56	6	24	9	18	2	0	1	0	87	8	6	16	106	0	0	21	52	16	1
Tnn	3	53	34	53	8	3	45	0	48	13	9	0	39	3	7	14	12	13	0	0	44	17	4	13	165	205	40	0	167	163	46	93
Mrps14	421	738	298	713	626	822	663	752	727	872	493	831	379	404	260	907	341	719	1004	750	754	603	557	552	525	706	301	513	490	783	506	479
Cacybp	625	1102	958	895	1632	1717	1277	1860	1637	1437	1103	1083	756	706	779	950	756	2227	1375	1575	1346	1358	852	775	921	1189	613	1249	805	1614	952	968
4933417C20Rik	0	51	1	0	3	0	5	3	24	0	13	0	4	0	3	0	0	62	0	0	8	5	3	17	15	13	0	0	12	12	21	5
Rabgap1l	498	1013	363	331	681	634	717	951	1841	1280	871	936	1544	2061	633	2097	687	736	421	400	1104	1040	549	955	2878	5292	2195	3134	2536	4905	2813	3824
Gm36975	6	0	1	3	9	3	43	2	68	16	19	0	44	159	6	28	11	17	0	5	0	8	7	32	27	102	33	14	39	107	35	34
Mir1927	0	0	0	0	0	0	0	5	16	0	0	0	2	0	1	0	0	0	0	0	0	0	0	2	0	10	18	0	0	0	0	1
9430087J23Rik	1	8	2	45	19	11	22	125	98	2	112	4	93	1	16	12	14	12	4	7	21	0	48	37	1	25	40	38	11	38	6	4
Gm37529	24	3	13	0	8	15	55	97	148	31	83	0	170	176	10	40	23	8	30	2	5	6	4	6	0	279	36	0	69	156	13	11
Gm37212	6	56	24	2	85	66	50	91	191	54	32	240	123	158	17	31	52	37	0	37	58	61	6	21	57	205	28	0	41	98	6	2
Gpr52	1	0	4	18	5	11	2	14	61	33	8	9	41	53	15	1	53	0	0	0	11	0	13	8	1	126	1	0	17	87	0	25
Gm37215	16	26	4	6	40	27	21	0	64	35	20	67	50	14	17	15	1	3	0	55	2	29	10	41	8	106	6	0	76	142	4	14
Gm38302	29	8	5	0	78	0	56	12	167	16	88	1	187	153	75	2	10	3	14	3	93	13	26	94	22	166	72	4	82	215	5	11
6720464F23Rik	38	0	17	1	77	454	86	40	154	136	65	59	110	49	79	285	27	52	62	9	4	21	20	57	238	175	38	0	101	379	4	0
Gm23528	0	0	0	6	0	0	1	0	0	2	0	0	1	0	0	0	0	0	0	0	0	0	0	2	0	0	0	0	0	1	0	0
Gm37873	1	0	1	0	3	0	6	6	25	41	0	0	31	0	0	0	2	76	0	19	7	6	0	17	23	34	0	0	3	30	0	4
Gm37328	0	0	0	0	0	11	6	37	23	0	1	0	12	0	0	3	0	7	0	6	0	0	0	0	0	3	4	0	0	47	10	0
Gm38329	0	6	0	2	4	0	3	11	16	2	7	0	35	11	5	46	8	0	3	0	0	0	0	16	118	45	18	18	37	16	4	4
Gm38126	62	0	0	1	51	6	41	174	104	12	14	168	123	6	19	44	7	0	0	0	20	0	1	12	35	80	27	0	29	214	0	14
Gm37083	1	0	0	0	0	0	0	0	0	0	0	2	0	0	0	0	0	0	0	0	0	0	0	0	0	1	0	0	0	12	0	0
Gm6177	0	3	1	0	4	0	0	0	1	0	1	1	1	1	1	0	2	0	0	0	1	1	0	0	3	0	1	1	1	2	0	1
Rc3h1	1483	3458	1358	1081	2338	2411	3270	3280	2994	3472	2123	1929	2026	1790	1187	3649	1906	3729	2557	3382	2940	3288	1842	1982	1297	3141	1369	1632	1940	2961	1307	1639
Gm37052	28	1	72	23	23	97	113	163	85	1	47	31	18	51	25	22	51	27	23	41	51	64	4	66	1	114	33	6	31	182	0	65
Gm37809	7	18	2	42	1	8	41	76	73	17	25	4	16	264	85	0	3	7	1	5	22	106	1	27	0	11	13	1	4	44	1	12
Gm37653	79	33	297	78	48	38	312	24	247	41	102	229	236	166	40	741	155	122	36	91	115	88	62	112	67	115	43	31	77	209	111	38
Serpinc1	13	3	42	20	50	26	22	29	75	41	27	7	52	0	65	25	5	39	22	0	38	15	39	32	0	39	26	0	22	27	10	13
Gm37729	0	0	0	0	0	13	11	7	0	0	0	0	0	0	1	2	0	0	9	1	0	2	0	1	0	1	0	1	0	1	2	0
Gm37072	12	0	1	0	0	0	1	0	8	0	0	0	0	0	0	0	0	0	0	0	14	0	0	0	0	0	2	0	0	0	0	0
Zbtb37	291	248	131	215	562	232	458	671	738	390	359	602	649	383	358	551	245	729	813	756	1327	538	248	463	275	1051	681	535	496	1279	628	486
Gm37362	2	23	6	0	14	80	12	28	22	0	0	0	26	36	7	0	19	6	6	0	0	21	163	6	0	60	1	3	20	18	47	0
Gas5	944	2037	924	712	2007	1474	2020	2025	5604	3142	3266	3306	3253	4535	2472	5746	2677	3808	3400	3709	3524	3614	2176	2541	3909	5494	2361	2266	3646	7531	2882	2422
Dars2	73	207	54	30	186	93	140	253	84	99	204	4	186	60	69	253	74	143	150	69	130	117	147	156	22	225	41	255	117	132	83	57
Cenpl	176	230	147	114	338	556	249	624	394	320	164	194	260	230	50	333	210	295	280	210	310	284	237	135	35	152	166	535	107	268	132	110
Klhl20	304	613	123	265	471	496	542	528	586	453	329	580	359	607	488	1310	386	739	578	486	317	548	372	386	367	553	243	18	399	880	214	250
Ankrd45	0	0	0	0	0	0	0	1	3	4	26	0	2	0	1	0	0	13	0	0	0	0	0	0	42	145	38	147	166	1	219	400
Tex50	0	0	0	0	0	0	0	0	0	0	0	0	0	0	0	0	0	0	0	0	0	0	0	0	3	20	0	0	6	0	5	25
Gm6185	4	0	0	0	20	0	16	19	79	7	19	0	36	8	178	23	2	36	13	17	51	12	3	109	7	29	16	1	7	47	19	23
Prdx6	471	964	547	412	742	950	762	847	2400	3455	1845	4673	1381	1571	1224	2241	1611	3488	3418	3748	2700	2502	2169	2218	8244	12182	7005	7473	4599	2167	9420	12323
Gm19057	0	0	0	0	0	0	7	0	0	0	0	0	0	0	0	0	0	0	0	0	0	0	0	0	0	0	0	0	0	0	0	0
Tnfsf4	3	2	0	0	2	0	13	10	13	6	19	0	0	0	2	0	0	0	0	1	0	0	0	5	0	28	0	2	6	44	0	0
Tnfsf18	0	0	6	0	59	0	20	146	1	3	16	0	1	1	25	365	3	0	0	9	0	40	0	23	15	13	25	0	1	16	0	0
Gm25488	0	0	0	0	1	0	0	0	0	0	0	0	2	0	0	0	0	0	0	0	2	0	0	0	0	0	0	0	0	2	0	0
Gm15429	0	2	0	20	4	1	1	4	0	1	1	1	1	2	0	2	1	1	2	4	1	2	0	0	0	0	0	5	0	3	5	3
Gm5049	0	0	0	0	0	0	0	0	1	0	0	0	0	0	0	0	0	0	0	0	0	0	0	0	6	0	0	0	0	0	0	0
Fasl	51	44	24	1	44	118	110	37	209	279	25	41	150	92	75	275	61	143	56	63	81	206	261	135	200	341	207	4	355	797	80	8
Gm37357	15	21	12	0	38	18	53	10	79	54	16	0	29	7	44	20	11	117	0	11	83	43	157	27	25	48	3	0	14	113	0	9
Suco	1072	1583	1163	926	1702	1865	2030	1668	3208	2028	2006	2562	2442	2001	1728	2785	1961	3256	2188	3501	3409	2343	2441	2111	1417	3422	1610	2108	2301	4392	1260	1760
Gm7496	10	4	1	0	20	0	101	7	68	70	30	0	87	16	2	255	28	66	1	110	163	18	12	1	1	62	24	0	16	54	3	7
4930558K02Rik	0	0	0	0	0	0	0	0	0	0	0	0	0	0	0	0	0	0	0	0	0	0	0	0	0	0	0	0	0	1	0	0
Pigc	58	29	43	32	69	12	156	70	73	90	104	263	82	151	94	46	22	368	101	59	77	36	58	109	21	130	36	89	73	174	50	62
Gm38304	0	0	0	0	3	0	0	0	0	0	0	0	0	0	0	0	0	0	0	4	0	0	0	0	4	0	0	0	0	0	0	0
Dnm3	2	13	3	4	12	0	31	5	52	83	105	9	12	47	53	96	14	22	1	18	30	8	24	34	4	56	44	36	65	44	26	46
2810442N19Rik	1	6	0	6	3	3	0	4	2	0	12	62	2	0	0	10	16	25	11	131	0	4	15	3	21	1	0	0	0	9	0	0
Gm37767	0	0	0	0	9	0	0	0	0	0	0	0	0	0	0	0	0	0	0	0	0	0	13	2	0	0	0	0	0	0	0	1
Dnm3os	0	0	0	0	0	0	0	0	1	0	0	0	6	0	0	0	0	0	0	3	0	0	0	1	0	9	2	0	0	3	0	0
Gm10176	0	0	0	0	0	0	0	0	0	0	0	0	0	0	0	105	0	2	0	0	0	0	0	0	0	0	0	0	0	0	0	0
Eef1aknmt	98	196	50	70	87	37	119	243	42	5	110	56	25	8	25	242	49	79	28	18	15	33	17	14	27	220	7	160	22	114	13	60
Vamp4	462	826	676	740	1662	1363	1354	1213	1379	829	729	777	762	474	638	1100	767	913	1315	1180	1445	1624	712	970	905	872	606	455	514	1185	397	209
Gm5705	0	0	0	0	0	0	0	0	0	0	0	0	0	0	0	0	1	0	0	0	0	0	0	0	0	0	0	0	0	0	0	0
Myoc	0	0	19	0	0	0	0	3	0	0	0	0	0	0	0	0	0	0	0	0	0	0	0	0	0	1	0	0	0	0	0	0
Prrc2c	5402	10404	5716	6336	11043	11301	12491	13916	14185	10085	8804	11522	8900	12319	7529	18172	9057	14300	10869	13222	13300	14260	8650	9442	7883	16066	7613	8849	9913	19615	7266	7658
Gm27616	1	11	1	0	3	0	2	0	8	2	2	0	5	0	2	17	10	2	0	0	1	1	0	2	3	3	0	14	3	6	0	0
Fmo4	0	0	0	0	0	0	1	0	0	0	0	0	0	0	0	0	0	0	0	0	0	0	0	0	0	47	5	12	0	3	7	16
Fmo1	24	22	1	1	29	104	13	4	13	48	0	19	27	8	8	303	10	279	14	16	114	76	10	23	309	400	206	174	197	59	415	285
Fmo2	83	225	46	180	208	70	104	55	453	471	161	151	210	45	402	484	95	293	676	58	194	99	61	67	8025	9673	4357	6913	3540	868	8089	11336
Fmo6	0	0	3	0	0	0	0	0	0	0	1	0	7	0	0	63	0	0	0	0	0	0	0	0	108	303	249	229	135	0	215	490
Fmo3	0	0	25	0	31	0	1	1	113	111	45	45	35	1	35	19	0	278	0	0	0	80	7	14	2665	4483	2474	3502	2215	38	4223	5661
Gm37273	0	0	0	0	0	0	0	0	0	0	0	0	9	0	0	0	0	0	0	0	0	0	0	0	9	12	10	0	0	0	27	46
Mroh9	0	0	0	0	0	0	0	0	0	0	0	0	0	0	0	0	0	0	0	0	0	0	0	0	0	0	1	0	0	0	1	0
Gm37049	0	0	0	0	0	0	0	0	0	0	0	0	0	0	0	0	0	0	0	0	0	0	0	0	0	0	0	0	0	0	0	5
Prrx1	12	23	0	21	5	0	11	1	12	3	3	5	0	0	16	0	2	0	70	0	1	43	0	2	15	58	45	0	20	12	8	35
Gorab	21	144	46	101	137	77	82	70	168	126	46	18	68	64	46	378	11	229	64	49	212	137	64	83	156	253	19	35	58	302	32	91
Gm24940	0	0	0	14	2	0	6	0	39	6	17	6	3	11	1	0	0	0	0	0	0	46	0	0	1	23	0	0	0	4	2	8
Rpsa-ps1	2	7	6	9	6	12	8	10	11	13	10	8	7	11	5	8	23	5	6	9	6	9	4	5	12	8	7	6	6	14	7	3
Gm2343	0	0	0	0	0	0	0	0	0	0	0	0	0	0	0	0	0	0	0	0	0	1	0	0	0	0	0	0	0	1	0	0
Kifap3	197	775	336	166	596	201	488	279	323	334	236	599	240	658	215	461	204	364	265	498	791	233	352	252	527	526	433	378	522	291	610	744
Scyl3	215	580	288	221	478	368	363	393	442	243	384	658	269	317	223	647	325	720	460	435	337	592	385	305	372	371	188	226	370	727	187	132
BC055324	83	57	78	99	71	110	57	431	57	54	50	14	72	33	40	70	131	288	3	113	104	185	33	35	106	84	27	1	131	171	27	22
Mettl18	6	12	15	13	9	13	61	37	19	26	45	25	26	114	28	56	11	122	1	16	16	18	7	94	9	71	4	51	31	65	39	17
Gm37119	0	0	0	0	0	0	0	0	0	0	0	0	0	0	0	0	0	0	0	0	0	4	0	0	0	0	0	0	0	0	0	0
Sele	1	0	0	0	53	4	5	0	60	3	1	1	2	0	0	0	1	156	148	36	26	46	30	8	6	6	1	1	17	51	0	0
Sell	435	1327	206	758	794	1235	445	789	1354	1057	549	1083	1143	2157	926	1560	2810	3144	1689	2256	5480	5042	1698	2276	2220	5067	1745	563	3719	10035	1004	618
Selp	4	16	0	0	15	40	2	1	16	0	0	9	13	1	0	0	183	255	32	107	2237	741	194	308	0	18	0	9	2	3	12	0
Gm16587	0	2	0	0	0	0	1	0	0	0	0	0	0	0	0	0	2	0	0	0	77	146	0	6	0	0	0	0	0	14	0	0
Gm16548	0	0	0	0	0	0	0	0	0	0	0	0	0	0	2	0	2	0	0	0	0	0	10	1	1	0	4	0	0	1	0	0
F5	52	236	15	16	140	159	49	187	160	310	41	32	69	22	151	467	2152	1192	1023	1713	3322	5672	798	1931	296	522	531	542	341	292	375	499
Gm16588	0	0	0	0	0	0	3	0	0	0	0	0	0	0	0	0	2	1	0	0	15	9	0	5	0	2	0	0	0	2	0	0
Slc19a2	64	165	57	94	101	106	138	155	72	19	36	101	83	9	50	80	43	141	2	105	68	56	45	70	69	122	47	67	43	81	19	53
Ccdc181	117	268	141	163	106	383	330	429	209	294	182	97	59	77	129	157	151	114	128	52	189	113	122	102	697	1493	765	1583	622	243	1023	2235
Blzf1	250	198	107	186	544	203	308	459	417	419	195	123	254	410	178	876	142	208	311	211	255	250	142	254	281	504	246	428	228	308	424	590
Nme7	29	57	97	35	94	3	106	43	196	28	58	69	67	269	43	162	89	141	63	52	153	89	26	25	100	510	84	58	171	109	153	208
Gm37411	0	0	0	0	0	1	0	12	0	0	28	0	15	86	0	2	0	0	0	1	0	46	0	2	0	21	0	19	50	7	10	29
Atp1b1	8	13	31	9	98	62	34	64	150	546	135	262	73	280	147	387	65	49	61	78	18	87	81	39	4974	7745	3946	6213	3449	1119	5833	9186
Gm32391	0	0	0	0	0	0	0	0	0	0	2	0	0	0	0	0	0	0	0	0	0	0	0	0	27	65	55	0	0	0	22	4
Gm37732	0	0	0	0	0	0	0	0	0	0	0	0	0	1	0	0	0	0	0	0	0	0	0	0	0	0	0	0	0	0	0	0
Gm26685	0	0	0	0	1	0	1	0	0	0	12	0	17	0	0	0	0	0	0	0	0	0	0	0	0	0	0	0	1	69	0	0
D630023O14Rik	0	0	0	0	0	0	0	0	0	0	0	0	0	0	0	0	0	0	0	0	0	0	0	0	0	2	1	1	0	0	0	4
Dpt	3	35	5	5	0	0	13	0	1	0	0	0	0	0	11	0	0	0	1	0	7	2	0	14	1	18	12	0	60	38	0	1
Gm32569	0	0	0	0	0	0	0	0	0	0	0	0	0	0	0	0	0	0	0	0	0	0	0	0	0	0	1	0	0	6	1	0
Gm20743	6	16	0	0	0	0	9	1	18	2	13	0	18	34	1	0	0	19	0	0	0	8	0	2	0	43	18	0	31	61	0	0
Gm37403	14	0	0	0	0	0	0	0	0	0	0	0	0	0	0	0	0	0	0	0	0	23	0	0	0	5	0	83	0	8	0	0
Xcl1	8	26	2	50	27	22	40	10	66	25	53	71	23	26	48	53	30	34	65	11	22	39	43	16	132	170	88	7	209	436	15	1
1700029M03Rik	0	0	0	0	0	0	0	4	0	0	0	0	0	0	0	0	0	0	0	0	0	0	0	0	0	0	0	0	2	0	0	0
Gm16550	0	0	0	0	1	6	0	1	0	0	0	0	0	1	0	0	0	0	0	0	0	0	0	0	0	0	0	1	0	0	4	0
Sft2d2	493	950	479	1036	751	1243	1092	1542	1011	949	412	1085	608	985	638	1130	917	1004	1530	1285	1247	1318	1196	1000	989	1658	489	761	732	938	760	1041
Tiprl	382	477	372	213	504	812	605	593	506	601	494	1545	435	887	386	607	341	800	395	538	424	592	383	394	322	916	372	583	559	982	414	408
Gm38190	88	114	13	57	43	340	132	77	208	215	79	14	233	171	40	308	109	107	203	168	31	182	70	121	57	175	133	19	78	305	166	29
Gpr161	8	0	0	2	16	0	5	14	25	9	1	0	0	0	1	1	0	13	0	1	0	0	11	5	0	59	26	3	2	15	12	7
Dcaf6	219	504	134	478	375	567	731	364	414	239	163	185	271	233	175	454	133	380	305	295	652	461	152	325	482	900	420	471	588	781	794	790
Gm38368	57	1	19	0	54	9	18	66	19	16	1	62	3	1	5	1	2	1	0	0	0	0	36	7	40	34	0	7	39	20	2	9
Gm24637	0	0	0	0	0	0	0	0	0	0	0	0	8	0	0	0	0	2	0	9	0	0	0	0	0	12	13	4	0	0	0	0
Gm37864	2	24	13	1	59	13	46	33	38	0	11	35	21	16	83	73	122	222	4	16	25	21	31	4	8	33	37	0	92	157	24	46
Mpc2	552	994	678	639	1579	1746	1401	967	798	569	622	720	495	1023	328	1029	618	627	1287	1470	634	924	670	631	927	993	309	822	675	919	926	879
Gm37860	17	0	0	0	15	75	46	2	2	262	40	0	50	19	0	1	48	1	0	0	2	1	1	2	2	0	2	0	1	17	5	0
Adcy10	0	0	0	0	2	0	14	0	0	0	2	0	2	3	0	0	0	0	28	0	8	2	0	0	0	5	0	7	0	0	8	0
Gm18186	11	0	0	0	5	0	0	0	0	0	0	0	0	0	0	0	0	0	0	0	0	0	0	0	1	0	0	0	0	0	0	0
Gm23599	0	0	0	0	0	0	0	0	0	0	0	0	0	0	0	0	0	0	0	0	0	0	0	0	0	0	0	0	0	13	0	0
Mpzl1	0	0	0	0	0	0	18	0	0	0	22	0	0	4	2	0	10	0	0	0	7	0	0	0	99	349	72	433	41	9	244	301
Gm37559	0	0	0	0	0	0	0	0	0	0	53	0	0	0	0	0	0	0	0	0	0	0	0	0	0	1	1	14	0	0	0	8
Gm18407	0	0	0	0	0	0	2	1	15	0	0	12	27	0	6	0	4	10	0	0	19	17	0	4	2	1	0	0	2	17	3	2
Rcsd1	97	353	24	50	137	488	143	138	813	986	438	679	731	580	514	1046	615	854	455	792	650	618	453	510	211	992	300	548	689	2113	208	146
Gm44458	1	0	0	0	0	0	3	0	24	0	3	0	2	14	3	0	0	1	0	1	0	0	14	13	12	12	0	1	23	3	0	0
Gm37073	0	0	0	0	0	0	0	0	0	0	0	0	0	0	0	0	0	0	0	0	0	0	0	0	0	0	0	0	1	0	0	0
Gm34767	0	0	0	0	0	0	0	1	0	0	0	0	0	0	0	0	0	0	0	14	0	0	0	0	0	0	0	0	1	0	0	0
Creg1	2812	5684	3830	5615	5862	5409	7497	8798	2187	4232	2716	4181	1276	2367	1724	3244	2576	6168	6535	7783	4178	3413	3807	3216	2616	1905	1901	2974	1811	1023	1707	1803
Gm36972	0	6	14	0	6	0	3	0	0	0	0	0	0	0	0	0	0	0	1	0	0	0	0	0	0	0	0	0	0	0	0	0
Gm16565	0	0	22	0	3	10	14	9	10	125	2	0	0	0	0	21	0	0	2	3	1	0	8	12	0	18	0	0	3	18	4	0
Gm24808	5	0	0	0	0	0	0	0	0	0	0	0	0	0	0	0	0	0	0	0	0	38	0	0	0	0	0	0	0	0	0	0
Cd247	103	210	53	94	119	153	114	158	273	239	192	110	154	246	242	341	127	165	112	114	109	202	101	90	181	273	123	78	209	725	151	7
Gm23402	1	0	0	0	0	0	0	0	2	0	0	0	0	0	1	0	0	0	0	0	0	0	0	0	0	1	4	0	0	0	0	0
Gm32999	2	0	1	0	17	0	0	0	3	0	9	0	3	13	2	7	8	0	0	0	0	17	0	3	1	42	5	0	0	40	0	0
Gm37856	1	0	0	0	0	0	7	0	15	0	0	0	1	3	0	17	0	0	0	0	0	0	0	0	0	6	9	0	17	35	0	1
Gm37469	0	2	2	0	0	62	1	122	4	3	1	0	10	29	6	3	0	2	0	1	5	2	4	4	0	32	11	0	9	40	0	1
Pou2f1	376	905	483	586	852	1099	917	1499	1255	1199	763	854	798	897	577	1299	600	1367	549	993	1200	646	611	604	379	1415	459	279	981	1782	318	503
Gm17976	5	25	5	0	16	8	16	1	24	0	2	0	32	238	0	23	0	9	0	2	3	22	42	14	0	23	4	0	1	65	35	0
Gm26665	0	0	0	0	0	0	0	0	0	0	0	0	0	0	0	0	0	0	0	0	0	0	0	0	0	3	0	0	0	0	0	0
Dusp27	0	0	0	0	0	0	3	0	5	0	0	0	0	0	0	0	0	0	0	0	0	0	0	0	0	0	0	0	0	0	0	0
Gpa33	1	0	0	0	0	0	0	31	2	0	0	0	0	0	0	0	0	0	0	0	0	0	0	0	0	0	0	10	0	0	4	0
Mael	0	0	0	0	0	0	0	0	0	1	0	0	0	0	0	0	1	0	0	0	0	0	0	0	0	0	0	0	0	0	0	0
Ildr2	27	75	22	0	60	228	44	152	40	33	100	42	73	111	88	300	11	29	3	33	24	6	30	79	46	348	34	5	384	223	557	528
5330438I03Rik	0	0	0	0	0	0	0	0	0	0	0	0	0	0	0	0	0	0	0	0	0	0	0	0	0	0	61	0	0	0	0	0
Gm15853	9	11	0	5	0	39	0	2	13	0	4	94	1	14	3	15	36	0	17	0	0	59	33	16	0	2	0	94	35	6	0	8
Tada1	47	42	31	49	110	45	271	52	246	46	101	28	138	147	50	169	82	168	195	87	11	48	7	98	57	150	94	83	101	348	58	29
Pogk	176	261	201	397	341	305	474	445	661	326	410	856	472	603	295	1412	345	430	298	486	851	497	166	320	244	664	303	97	492	775	294	194
Gm16418	9	12	10	21	14	22	12	20	10	24	6	9	6	5	3	11	9	10	7	15	11	18	7	6	12	17	5	15	5	10	7	9
Gm22992	0	0	0	0	0	0	1	0	0	0	0	0	0	0	0	0	0	0	0	0	0	0	0	0	0	0	0	0	0	0	0	0
Gm4847	3	0	4	2	2	0	16	0	0	0	0	0	0	0	0	0	0	0	0	0	0	0	0	0	0	0	0	0	0	0	0	0
Gm4954	0	0	0	0	0	0	0	1	0	0	1	0	0	0	0	0	0	0	0	0	0	0	0	0	0	0	0	0	0	0	0	0
Gm6286	0	10	2	1	5	11	5	8	5	5	4	5	1	5	2	7	7	6	9	7	6	7	3	3	3	5	7	3	7	8	4	4
Gm16701	4	0	5	0	14	0	62	27	0	0	0	0	0	0	0	0	0	0	0	0	0	0	0	4	0	0	0	0	0	0	0	0
Gm16701_ENSMUSG00000097823	6	283	15	25	29	17	9	49	29	2	0	0	0	0	1	0	1	2	0	0	21	23	0	7	0	0	0	0	0	31	0	0
Fam78b	260	767	558	594	843	459	577	723	55	102	27	3	21	17	2	138	195	114	249	537	432	301	16	79	6	29	6	7	45	311	27	72
Uck2	307	754	296	346	395	285	468	415	207	59	130	103	211	262	129	184	81	200	143	293	165	88	132	138	74	161	131	106	117	197	154	106
Gm37982	26	61	33	16	88	12	23	5	7	0	8	9	22	15	14	0	0	2	0	6	33	0	1	11	2	16	0	0	7	33	0	1
Gm2453	0	0	0	0	0	0	0	0	0	0	0	0	0	0	0	0	0	0	0	0	0	0	0	0	0	0	0	0	0	4	0	0
Tmco1	386	942	416	620	1030	943	1004	494	581	373	559	577	311	638	349	637	198	667	797	723	609	554	397	649	273	614	246	734	646	397	548	776
Gm25911	50	71	113	69	201	74	173	119	118	102	114	152	79	59	86	120	81	164	140	171	147	130	113	97	157	173	132	119	96	92	136	146
Gm24182	0	0	0	0	0	0	2	0	0	0	0	0	1	0	0	0	0	0	0	0	0	0	0	0	0	0	0	0	0	0	0	0
Aldh9a1	751	1961	846	989	1614	2079	1379	1784	477	655	369	261	391	279	219	995	511	482	147	1224	897	670	491	488	120	581	292	267	597	631	236	245
[truncated: 34,167 more rows]
